# Supplementary material for: N,N′-(Ethane-1,2-di­yl)bis­(methane­sulfon­amide)
Source: Acta Crystallogr Sect E Struct Rep Online. 2014 Jan 15;70(Pt 2):o152. doi: 10.1107/S1600536814000622 (PMC3998313; doi:10.1107/S1600536814000622)
Supplement: Supplementary file 1 [file e-70-0o152-sup1.cif]

##############################################################################
#                                                                            #
# This CIF contains the data in a paper accepted for publication in          #
# Acta Crystallographica Section E. It conforms to the requirements of       #
# Notes for Authors for Acta Crystallographica Section E, and has been       #
# peer reviewed under the auspices of the IUCr Commission on Journals.       #
#                                                                            #
# Full details of the Crystallographic Information File format               #
# are given in the paper "The Crystallographic Information File (CIF):       #
# a New Standard Archive File for Crystallography" by S. R. Hall, F. H.      #
# Allen and I. D. Brown [Acta Cryst. (1991), A47, 655-685].                  #
#                                                                            #
# The current version of the core CIF dictionary is obtainable from          #
# ftp://ftp.iucr.org/pub/cif_core.dic.                                       #
#                                                                            #
# Software is freely available for graphical display of the structure(s)     #
# in this CIF. For information consult the CIF software page                 #
# http://www.iucr.org/resources/cif/software.                                #
#                                                                            #
# This file may be used for bona fide research purposes within the           #
# scientific community so long as proper attribution is given to the journal # 
# article from which it was obtained.                                        #
#                                                                            #
##############################################################################
data_I
_database_code_depnum_ccdc_archive 'CCDC 958589'
_audit_creation_method     SHELXL-2013
_journal_date_recd_electronic     2013-11-13
_journal_date_accepted     2014-01-10
_journal_name_full     'Acta Crystallographica, Section E'
_journal_year     2014
_journal_volume     70
_journal_issue      2
_journal_page_first     o152
_journal_page_last     o152
_journal_paper_category     QO
_journal_paper_doi     10.1107/S1600536814000622
_journal_coeditor_code     NK2217
_publ_contact_author_name     'Man-kin Wong'
_publ_contact_author_address
;
State Key Laboratory of Chirosciences and Department of Applied Biology and
Chemical Technology, The Hong Kong Polytechnic University, Hung Hom, Hong Kong
S.A.R.
;
_publ_contact_author_email     'mankin.wong@polyu.edu.hk'
_publ_contact_author_fax     '+852-2364-9932'
_publ_contact_author_phone     ?
_publ_section_title
;
<i>N</i>,<i>N</i>'-(Ethane-1,2-diyl)bis(methanesulfonamide)
;
_publ_section_title_footnote     .
loop_
    _publ_author_name
    _publ_author_footnote
    _publ_author_address
    'Chan, Wesley Ting Kwok' .
;
Laboratory of X-Ray Crystal Structure Analysis,
Department of Applied Biology and Chemical Technology,
The Hong Kong Polytechnic University, Hung Hom,
Hong Kong S.A.R.
;
    'Kung, Ka Yan Karen' .
;
State Key Laboratory of Chirosciences and Department of Applied Biology and
Chemical Technology, The Hong Kong Polytechnic University, Hung Hom,
Hong Kong S.A.R.
;
    'Wong, Man-kin' .
;
State Key Laboratory of Chirosciences and Department of Applied Biology and
Chemical Technology, The Hong Kong Polytechnic University, Hung Hom,
Hong Kong S.A.R.
;
_chemical_name_systematic
;
<i>N</i>,<i>N</i>'-(Ethane-1,2-diyl)bis(methanesulfonamide)
;
_chemical_name_common     ?
_chemical_formula_moiety     'C4 H12 N2 O4 S2'
_chemical_formula_sum     'C4 H12 N2 O4 S2'
_chemical_formula_iupac     'C4 H12 N2 O4 S2'
_chemical_formula_weight     216.28
_chemical_melting_point     ?
_shelx_space_group_comment
;
The symmetry employed for this shelxl refinement is uniquely defined
by the following loop, which should always be used as a source of
symmetry information in preference to the above space-group names.
They are only intended as comments.
;
_space_group_crystal_system     monoclinic
_space_group_name_H-M_alt     'P 21/c'
_space_group_name_Hall     '-P 2ybc'
loop_
    _space_group_symop_operation_xyz
    'x, y, z'
    '-x, y+1/2, -z+1/2'
    '-x, -y, -z'
    'x, -y-1/2, z-1/2'
_cell_length_a     10.5668(11)
_cell_length_b     5.6092(6)
_cell_length_c     8.5141(9)
_cell_angle_alpha     90
_cell_angle_beta     109.790(6)
_cell_angle_gamma     90
_cell_volume     474.84(9)
_cell_formula_units_Z     2
_cell_measurement_reflns_used     5915
_cell_measurement_theta_min     2.67
_cell_measurement_theta_max     27.69
_cell_measurement_temperature     296(2)
_exptl_crystal_description     Plate
_exptl_crystal_colour     colourless
_exptl_crystal_size_max     0.300
_exptl_crystal_size_mid     0.280
_exptl_crystal_size_min     0.100
_exptl_crystal_density_diffrn     1.513
_exptl_crystal_density_meas     ?
_exptl_crystal_density_method     'not measured'
_exptl_crystal_F_000     228
_exptl_absorpt_coefficient_mu     0.542
_exptl_absorpt_correction_type     multi-scan
_exptl_absorpt_process_details     '(SADABS; Bruker, 2001)'
_shelx_estimated_absorpt_T_min     0.854
_shelx_estimated_absorpt_T_max     0.948
_exptl_absorpt_correction_T_min     0.8543
_exptl_absorpt_correction_T_max     0.9478
_exptl_special_details
;
;
_diffrn_ambient_temperature     296(2)
_diffrn_radiation_type     MoK\a
_diffrn_radiation_wavelength     0.71073
_diffrn_measurement_device_type     'Bruker APEXII CCD area-detector'
_diffrn_measurement_method     'phi and omega scans'
_diffrn_detector_area_resol_mean     ?
_diffrn_reflns_number     10251
_diffrn_reflns_av_R_equivalents     0.0250
_diffrn_reflns_theta_min     2.048
_diffrn_reflns_theta_max     27.689
_diffrn_reflns_theta_full     25.242
_diffrn_measured_fraction_theta_max     1.000
_diffrn_measured_fraction_theta_full     1.000
_diffrn_reflns_limit_h_min     -13
_diffrn_reflns_limit_h_max     13
_diffrn_reflns_limit_k_min     -7
_diffrn_reflns_limit_k_max     7
_diffrn_reflns_limit_l_min     -11
_diffrn_reflns_limit_l_max     11
_diffrn_standards_number     0
_diffrn_standards_interval_count     .
_diffrn_standards_interval_time     .
_diffrn_standards_decay_%     ?
_refine_special_details
;
Refinement of <i>F</i>^2^ against ALL reflections. The weighted <i>R</i>-factor
<i>wR</i> and goodness of fit <i>S</i> are based on <i>F</i>^2^, conventional
<i>R</i>-factors <i>R</i> are based on <i>F</i>, with <i>F</i> set to zero for
negative <i>F</i>^2^. The threshold expression of <i>F</i>^2^ >
\s(<i>F</i>^2^) is used only for calculating <i>R</i>-factors(gt) <i>etc</i>.
and is not relevant to the choice of reflections for refinement.
<i>R</i>-factors based on <i>F</i>^2^ are statistically about twice as large
as those based on <i>F</i>, and <i>R</i>- factors based on ALL data will be
even larger.
A disorder of the N---C---C---N chain in the molecule is observed. The
occupancies were allowed to be refined freely. SADI restrains were used on the
bond lengths of the <i>S</i>-N bond and the N---C bond. Furthermore, the hard
constrain RIGU was placed on the displacement parameters of C2'. ISOR did not
significantly improve the refinement.
;
_reflns_number_total     1115
_reflns_number_gt     1033
_reflns_threshold_expression     I>2\s(I)
_refine_ls_structure_factor_coef     Fsqd
_refine_ls_matrix_type     full
_refine_ls_R_factor_all     0.0338
_refine_ls_R_factor_gt     0.0318
_refine_ls_wR_factor_gt     0.0968
_refine_ls_wR_factor_ref     0.0991
_refine_ls_goodness_of_fit_ref     1.103
_refine_ls_restrained_S_all     1.104
_refine_ls_number_reflns     1115
_refine_ls_number_parameters     76
_refine_ls_number_restraints     2
_refine_ls_hydrogen_treatment     constr
_refine_ls_weighting_scheme     calc
_refine_ls_weighting_details
              'w=1/[\s^2^(Fo^2^)+(0.0579P)^2^+0.1493P] where P=(Fo^2^+2Fc^2^)/3'
_atom_sites_solution_hydrogens     geom
_atom_sites_solution_primary     ?
_atom_sites_solution_secondary     ?
_refine_ls_shift/su_max     0.000
_refine_ls_shift/su_mean     0.000
_refine_diff_density_max     0.307
_refine_diff_density_min     -0.318
_refine_ls_extinction_method     'SHELXTL (Sheldrick, 2008)'
_refine_ls_extinction_coef     0.060(8)
_refine_ls_extinction_expression
                                  'Fc^*^=kFc[1+0.001xFc^2^\l^3^/sin(2\q)]^-1/4^'
loop_
    _atom_type_symbol
    _atom_type_description
    _atom_type_scat_dispersion_real
    _atom_type_scat_dispersion_imag
    _atom_type_scat_source
    'C' 'C' 0.0033 0.0016
                         'International Tables Vol C Tables 4.2.6.8 and 6.1.1.4'
    'H' 'H' 0.0000 0.0000
                         'International Tables Vol C Tables 4.2.6.8 and 6.1.1.4'
    'N' 'N' 0.0061 0.0033
                         'International Tables Vol C Tables 4.2.6.8 and 6.1.1.4'
    'O' 'O' 0.0106 0.0060
                         'International Tables Vol C Tables 4.2.6.8 and 6.1.1.4'
    'S' 'S' 0.1246 0.1234
                         'International Tables Vol C Tables 4.2.6.8 and 6.1.1.4'
_computing_data_collection     'APEX2 (Bruker, 2007)'
_computing_cell_refinement     'SAINT (Bruker, 2007)'
_computing_data_reduction     'SAINT (Bruker, 2007)'
_computing_structure_solution     'SHELXTL (Sheldrick, 2008)'
_computing_structure_refinement     'SHELXTL (Sheldrick, 2008)'
_computing_molecular_graphics     'SHELXTL (Sheldrick, 2008)'
_computing_publication_material     'SHELXTL (Sheldrick, 2008)'
loop_
    _atom_site_type_symbol
    _atom_site_label
    _atom_site_fract_x
    _atom_site_fract_y
    _atom_site_fract_z
    _atom_site_U_iso_or_equiv
    _atom_site_adp_type
    _atom_site_calc_flag
    _atom_site_occupancy
    _atom_site_disorder_assembly
    _atom_site_disorder_group
    S S1 0.27263(4) 0.10237(7) 0.80849(5) 0.0399(2) Uani d 1 . .
    O O1 0.22112(17) -0.0101(3) 0.92544(17) 0.0616(4) Uani d 1 . .
    O O2 0.34539(14) 0.3196(2) 0.85836(18) 0.0564(4) Uani d 1 . .
    C C1 0.3769(2) -0.1041(4) 0.7557(3) 0.0599(5) Uani d 1 . .
    H H1A 0.4547 -0.1357 0.8519 0.090 Uiso calc 1 . .
    H H1B 0.4046 -0.0397 0.6681 0.090 Uiso calc 1 . .
    H H1C 0.3282 -0.2497 0.7184 0.090 Uiso calc 1 . .
    N N1 0.1439(6) 0.1585(10) 0.6441(5) 0.0419(11) Uani d 0.742(15) A 1
    H H1 0.1218 0.3021 0.6106 0.050 Uiso calc 0.742(15) A 1
    C C2 0.0667(4) -0.0467(5) 0.5549(6) 0.0531(12) Uani d 0.742(15) A 1
    H H2A 0.0546 -0.1622 0.6334 0.064 Uiso calc 0.742(15) A 1
    H H2B 0.1134 -0.1235 0.4882 0.064 Uiso calc 0.742(15) A 1
    N N1' 0.162(2) 0.170(3) 0.637(2) 0.063(5) Uani d 0.258(15) A 2
    H H1' 0.1771 0.2772 0.5731 0.076 Uiso calc 0.258(15) A 2
    C C2' 0.0165(18) 0.026(4) 0.5855(12) 0.069(5) Uani d 0.258(15) A 2
    H H2'A 0.0255 -0.1192 0.6502 0.082 Uiso calc 0.258(15) A 2
    H H2'B -0.0520 0.1255 0.6046 0.082 Uiso calc 0.258(15) A 2
loop_
    _atom_site_aniso_label
    _atom_site_aniso_U_11
    _atom_site_aniso_U_22
    _atom_site_aniso_U_33
    _atom_site_aniso_U_12
    _atom_site_aniso_U_13
    _atom_site_aniso_U_23
    S1 0.0482(3) 0.0379(3) 0.0328(3) -0.00469(15) 0.01254(19) -0.00383(13)
    O1 0.0881(10) 0.0592(9) 0.0456(8) -0.0079(8) 0.0331(7) 0.0037(6)
    O2 0.0614(8) 0.0464(8) 0.0533(8) -0.0136(6) 0.0088(6) -0.0113(6)
    C1 0.0590(12) 0.0546(12) 0.0642(13) 0.0071(9) 0.0185(10) -0.0093(9)
    N1 0.0397(18) 0.0455(19) 0.0334(14) -0.0088(13) 0.0030(11) 0.0088(13)
    C2 0.0401(18) 0.0432(13) 0.063(2) 0.0043(11) 0.0005(15) -0.0143(12)
    N1' 0.043(6) 0.051(7) 0.090(11) -0.003(5) 0.015(5) -0.035(7)
    C2' 0.064(7) 0.092(11) 0.051(5) -0.034(8) 0.021(5) -0.006(5)
_geom_special_details
;
All e.s.d.'s (except the e.s.d. in the dihedral angle between two l.s. planes)
are estimated using the full covariance matrix. The cell e.s.d.'s are taken
into account individually in the estimation of e.s.d.'s in distances, angles
and torsion angles; correlations between e.s.d.'s in cell parameters are only
used when they are defined by crystal symmetry. An approximate (isotropic)
treatment of cell e.s.d.'s is used for estimating e.s.d.'s involving l.s.
planes.
;
loop_
    _geom_bond_atom_site_label_1
    _geom_bond_atom_site_label_2
    _geom_bond_site_symmetry_2
    _geom_bond_distance
    _geom_bond_publ_flag
    S1 O2 . 1.4267(13) ?
    S1 O1 . 1.4327(14) ?
    S1 N1' . 1.574(13) ?
    S1 N1 . 1.619(4) ?
    S1 C1 . 1.758(2) ?
    C1 H1A . 0.9600 ?
    C1 H1B . 0.9600 ?
    C1 H1C . 0.9600 ?
    N1 C2 . 1.465(6) ?
    N1 H1 . 0.8600 ?
    C2 C2 3_556 1.498(6) ?
    C2 H2A . 0.9700 ?
    C2 H2B . 0.9700 ?
    N1' C2' . 1.66(3) ?
    N1' H1' . 0.8600 ?
    C2' C2' 3_556 1.41(2) ?
    C2' H2'A . 0.9700 ?
    C2' H2'B . 0.9700 ?
loop_
    _geom_angle_atom_site_label_1
    _geom_angle_atom_site_label_2
    _geom_angle_atom_site_label_3
    _geom_angle_site_symmetry_1
    _geom_angle_site_symmetry_3
    _geom_angle
    _geom_angle_publ_flag
    O2 S1 O1 . . 117.55(9) ?
    O2 S1 N1' . . 103.0(7) ?
    O1 S1 N1' . . 114.5(10) ?
    O2 S1 N1 . . 107.6(2) ?
    O1 S1 N1 . . 106.3(2) ?
    O2 S1 C1 . . 108.52(10) ?
    O1 S1 C1 . . 107.80(11) ?
    N1' S1 C1 . . 104.7(7) ?
    N1 S1 C1 . . 108.8(2) ?
    S1 C1 H1A . . 109.5 ?
    S1 C1 H1B . . 109.5 ?
    H1A C1 H1B . . 109.5 ?
    S1 C1 H1C . . 109.5 ?
    H1A C1 H1C . . 109.5 ?
    H1B C1 H1C . . 109.5 ?
    C2 N1 S1 . . 116.9(3) ?
    C2 N1 H1 . . 121.5 ?
    S1 N1 H1 . . 121.5 ?
    N1 C2 C2 . 3_556 106.8(3) ?
    N1 C2 H2A . . 110.4 ?
    C2 C2 H2A 3_556 . 110.4 ?
    N1 C2 H2B . . 110.4 ?
    C2 C2 H2B 3_556 . 110.4 ?
    H2A C2 H2B . . 108.6 ?
    S1 N1' C2' . . 117.2(14) ?
    S1 N1' H1' . . 121.4 ?
    C2' N1' H1' . . 121.4 ?
    C2' C2' N1' 3_556 . 104.9(14) ?
    C2' C2' H2'A 3_556 . 110.8 ?
    N1' C2' H2'A . . 110.8 ?
    C2' C2' H2'B 3_556 . 110.8 ?
    N1' C2' H2'B . . 110.8 ?
    H2'A C2' H2'B . . 108.8 ?
loop_
    _geom_torsion_atom_site_label_1
    _geom_torsion_atom_site_label_2
    _geom_torsion_atom_site_label_3
    _geom_torsion_atom_site_label_4
    _geom_torsion_site_symmetry_1
    _geom_torsion_site_symmetry_2
    _geom_torsion_site_symmetry_3
    _geom_torsion_site_symmetry_4
    _geom_torsion
    _geom_torsion_publ_flag
    O2 S1 N1 C2 . . . . 170.3(5) ?
    O1 S1 N1 C2 . . . . -63.0(6) ?
    N1' S1 N1 C2 . . . . 113(6) ?
    C1 S1 N1 C2 . . . . 52.9(6) ?
    S1 N1 C2 C2 . . . 3_556 162.7(5) ?
    O2 S1 N1' C2' . . . . -149.8(15) ?
    O1 S1 N1' C2' . . . . -21.0(18) ?
    N1 S1 N1' C2' . . . . -25(5) ?
    C1 S1 N1' C2' . . . . 96.8(17) ?
    S1 N1' C2' C2' . . . 3_556 -138(2) ?
loop_
    _geom_hbond_atom_site_label_D
    _geom_hbond_atom_site_label_H
    _geom_hbond_atom_site_label_A
    _geom_hbond_site_symmetry_A
    _geom_hbond_distance_DH
    _geom_hbond_distance_HA
    _geom_hbond_distance_DA
    _geom_hbond_angle_DHA
    _geom_hbond_publ_flag
    N1 H1 O1 4_565 0.86 2.46 3.009(6) 121.9 y
_shelx_hkl_checksum     5083
_shelx_hkl_file
;
   0   0   1   -0.21    0.02
   0   0  -1   -0.21    0.03
   0   0   1   -0.28    0.02
   0   0   2  242.91    6.14
   0   0  -2  237.75    5.69
   0   0  -2  257.64    6.47
   0   0  -2  241.95    5.85
   0   0  -2  237.49    5.91
   0   0  -2  266.66    5.94
   0   0  -2  246.39    6.17
   0   0   2  242.96    6.47
   0   0   2  237.33    6.14
   0   0  -3   -0.01    0.03
   0   0   3    0.02    0.04
   0   0  -3    0.03    0.03
   0   0  -3    0.01    0.04
   0   0  -3    0.01    0.03
   0   0  -3   -0.01    0.04
   0   0  -3   -0.05    0.03
   0   0   3   -0.04    0.04
   0   0   3   -0.02    0.03
   0   0   4   66.63    1.62
   0   0  -4   65.71    1.90
   0   0   4   68.14    1.76
   0   0  -4   64.39    1.61
   0   0  -4   67.70    1.75
   0   0   4   65.48    1.76
   0   0  -4   65.60    1.67
   0   0  -4   68.16    1.68
   0   0  -5    0.00    0.05
   0   0  -5   -0.01    0.04
   0   0  -5    0.00    0.04
   0   0   5    0.03    0.04
   0   0   5   -0.01    0.04
   0   0  -5    0.05    0.06
   0   0  -5    0.02    0.05
   0   0   5    0.00    0.05
   0   0  -5    0.04    0.05
   0   0  -5   -0.02    0.05
   0   0   6   11.22    0.45
   0   0  -6   12.20    0.43
   0   0  -6   11.97    0.39
   0   0  -6   11.30    0.52
   0   0  -6   11.59    0.40
   0   0  -6   11.23    0.46
   0   0  -6   11.90    0.43
   0   0   6   12.08    0.45
   0   0  -7    0.10    0.09
   0   0   7    0.05    0.06
   0   0  -7    0.05    0.08
   0   0  -7    0.01    0.08
   0   0  -7    0.04    0.06
   0   0   7   -0.09    0.07
   0   0  -8   31.64    1.05
   0   0  -8   31.68    1.17
   0   0   8   32.85    0.99
   0   0   8   31.68    1.04
   0   0   9   -0.01    0.08
   0   0  -9    0.04    0.10
   0   0   9    0.04    0.10
   0   0 -10    2.06    0.29
   0   0  10    2.46    0.29
   0   0  10    1.95    0.25
   0   1   0   -0.10    0.02
   0   1   0   -0.07    0.03
   0   1   0   -0.10    0.02
   0   1   0   -0.10    0.01
   0   1   0   -0.09    0.02
   0  -1   0   -0.10    0.02
   0  -1   0   -0.10    0.01
   0   1  -1    5.02    0.18
   0   1   1    4.96    0.17
   0   1   1    5.11    0.16
   0   1   1    5.46    0.17
   0   1  -1    5.46    0.19
   0   1  -1    5.40    0.17
   0   1  -1    5.52    0.18
   0   1  -1    5.39    0.19
   0   1  -1    5.06    0.19
   0   1  -1    5.15    0.17
   0  -1   1    5.42    0.18
   0  -1   1    5.30    0.19
   0  -1  -1    5.50    0.16
   0  -1  -1    5.55    0.18
   0  -1  -1    5.43    0.17
   0   1   2   78.71    2.02
   0   1  -2   79.95    1.97
   0   1  -2   81.81    2.21
   0   1  -2   80.07    2.10
   0   1   2   80.64    2.06
   0   1  -2   78.60    2.01
   0   1  -2   75.98    1.90
   0   1   2   82.50    2.07
   0   1  -2   83.96    2.04
   0  -1  -2   82.64    1.94
   0  -1   2   84.22    2.22
   0  -1   2   81.62    2.09
   0  -1   2   83.15    1.91
   0  -1  -2   84.31    2.19
   0   1   3   38.53    1.01
   0   1   3   37.74    1.01
   0   1  -3   37.46    1.04
   0   1  -3   36.59    0.91
   0   1  -3   37.73    1.12
   0   1   3   37.42    1.02
   0   1  -3   37.10    0.96
   0   1  -3   38.12    1.04
   0   1  -3   37.48    1.01
   0  -1   3   38.74    1.04
   0  -1  -3   37.08    1.09
   0  -1   3   37.26    0.96
   0  -1  -3   37.59    0.99
   0  -1  -3   37.66    0.95
   0   1  -4   70.36    1.77
   0   1   4   67.92    1.80
   0   1  -4   67.03    1.96
   0   1  -4   69.21    1.83
   0   1   4   69.07    1.64
   0   1   4   66.61    1.79
   0   1  -4   68.57    1.71
   0   1  -4   71.34    1.82
   0   1  -4   66.72    1.64
   0   1   4   71.72    1.80
   0   1  -4   68.78    1.78
   0  -1  -4   68.00    1.74
   0  -1  -4   68.30    1.68
   0  -1  -4   69.29    1.94
   0  -1   4   64.75    1.83
   0  -1   4   67.12    1.68
   0   1   5   51.15    1.35
   0   1  -5   50.01    1.37
   0   1  -5   45.84    1.35
   0   1  -5   48.71    1.35
   0   1   5   49.76    1.35
   0   1  -5   48.53    1.21
   0   1   5   49.64    1.24
   0   1  -5   48.42    1.27
   0   1  -5   49.02    1.32
   0   1   5   49.34    1.37
   0   1  -5   47.86    1.49
   0  -1  -5   49.85    1.25
   0  -1  -5   49.90    1.48
   0  -1  -5   48.25    1.30
   0  -1   5   47.20    1.38
   0  -1  -5   49.51    1.24
   0  -1   5   47.51    1.28
   0  -1  -5   49.66    1.36
   0   1  -6   16.43    0.67
   0   1  -6   16.84    0.61
   0   1  -6   17.10    0.60
   0   1   6   16.75    0.58
   0   1   6   17.07    0.55
   0   1  -6   17.14    0.57
   0   1  -6   17.59    0.54
   0  -1   6   16.94    0.59
   0  -1  -6   17.68    0.62
   0  -1   6   16.81    0.61
   0  -1  -6   16.14    0.56
   0  -1  -6   16.67    0.66
   0  -1  -6   17.27    0.53
   0   1   7   41.59    1.23
   0   1  -7   42.78    1.18
   0   1   7   41.56    1.14
   0   1  -7   40.43    1.37
   0   1  -7   39.38    1.23
   0   1  -7   42.38    1.24
   0  -1   7   39.83    1.25
   0  -1  -7   41.50    1.18
   0  -1   7   41.04    1.19
   0  -1  -7   41.06    1.36
   0  -1  -7   40.09    1.24
   0  -1  -7   41.32    1.12
   0   1   8    0.62    0.13
   0   1  -8    0.50    0.13
   0   1  -8    0.34    0.13
   0   1   8    0.70    0.14
   0  -1  -8    0.49    0.15
   0  -1  -8    0.42    0.13
   0  -1   8    0.40    0.13
   0  -1  -8    0.42    0.13
   0  -1   8    0.61    0.14
   0   1   9    0.48    0.13
   0   1  -9    0.40    0.14
   0   1   9    0.46    0.14
   0  -1   9    0.39    0.13
   0  -1   9    0.56    0.16
   0  -1  -9    0.21    0.13
   0   1 -10    0.94    0.20
   0  -1 -10    0.83    0.21
   0  -1  10    1.10    0.22
   0  -1  10    1.00    0.20
   0   2   0   91.72    2.33
   0   2   0   95.18    2.25
   0   2   0   93.42    2.35
   0   2   0   94.39    2.47
   0   2   0   94.36    2.31
   0   2   0   92.06    2.41
   0  -2   0   95.80    2.47
   0  -2   0   95.72    2.41
   0   2  -1   50.23    1.28
   0   2  -1   48.77    1.30
   0   2   1   51.91    1.30
   0   2   1   50.01    1.31
   0   2  -1   51.08    1.39
   0   2  -1   49.70    1.36
   0   2  -1   52.20    1.36
   0   2   1   49.25    1.26
   0   2   1   51.09    1.30
   0   2  -1   49.69    1.24
   0   2   1   51.31    1.33
   0  -2  -1   49.43    1.31
   0  -2   1   52.67    1.39
   0  -2  -1   51.08    1.26
   0  -2   1   50.10    1.35
   0  -2   1   50.66    1.21
   0   2  -2   16.37    0.54
   0   2  -2   16.71    0.46
   0   2   2   17.25    0.49
   0   2  -2   16.63    0.51
   0   2  -2   16.55    0.51
   0   2   2   17.48    0.47
   0   2  -2   17.09    0.48
   0   2   2   16.35    0.51
   0   2  -2   16.61    0.55
   0   2   2   17.88    0.51
   0   2   2   16.43    0.49
   0   2  -2   16.65    0.53
   0  -2   2   16.28    0.52
   0  -2  -2   17.71    0.50
   0  -2  -2   17.31    0.50
   0  -2   2   17.31    0.49
   0  -2   2   17.57    0.55
   0   2  -3   23.68    0.63
   0   2  -3   22.37    0.74
   0   2   3   23.48    0.67
   0   2   3   23.23    0.70
   0   2  -3   23.32    0.72
   0   2  -3   22.49    0.70
   0   2  -3   22.81    0.60
   0   2  -3   23.50    0.69
   0   2  -3   23.27    0.69
   0   2   3   23.66    0.65
   0  -2  -3   23.08    0.65
   0  -2   3   22.45    0.70
   0  -2   3   22.82    0.66
   0  -2  -3   22.59    0.70
   0   2  -4   14.21    0.50
   0   2   4   14.98    0.46
   0   2  -4   13.81    0.50
   0   2  -4   13.92    0.43
   0   2  -4   14.47    0.50
   0   2  -4   13.77    0.51
   0   2   4   14.54    0.41
   0   2   4   14.42    0.51
   0   2  -4   14.46    0.49
   0   2   4   14.38    0.46
   0   2  -4   14.12    0.54
   0   2  -4   14.12    0.40
   0  -2  -4   14.24    0.50
   0  -2  -4   14.18    0.46
   0  -2  -4   14.45    0.48
   0  -2   4   13.72    0.50
   0   2   5   21.29    0.60
   0   2  -5   21.40    0.70
   0   2   5   20.88    0.72
   0   2  -5   20.71    0.70
   0   2  -5   20.14    0.77
   0   2   5   21.27    0.67
   0   2  -5   21.68    0.62
   0   2  -5   22.47    0.71
   0   2  -5   21.47    0.72
   0  -2  -5   21.45    0.65
   0  -2  -5   21.40    0.68
   0  -2  -5   20.52    0.73
   0  -2   5   22.48    0.72
   0  -2   5   21.69    0.68
   0   2  -6    7.91    0.43
   0   2  -6    8.59    0.38
   0   2  -6    7.66    0.39
   0   2  -6    7.66    0.38
   0   2   6    7.65    0.40
   0   2  -6    8.39    0.38
   0   2   6    8.14    0.35
   0   2   6    8.46    0.32
   0  -2  -6    7.90    0.34
   0  -2  -6    7.90    0.36
   0  -2  -6    8.54    0.40
   0  -2  -6    8.19    0.40
   0  -2   6    8.25    0.39
   0  -2   6    8.33    0.39
   0   2  -7   37.53    1.14
   0   2  -7   39.62    1.20
   0   2  -7   37.88    1.31
   0   2   7   38.05    1.15
   0   2   7   39.25    1.22
   0   2  -7   38.19    1.20
   0   2  -7   37.68    1.18
   0  -2  -7   37.57    1.26
   0  -2   7   37.46    1.20
   0  -2   7   37.28    1.14
   0  -2  -7   36.00    1.17
   0  -2  -7   37.58    1.13
   0  -2  -7   38.87    1.08
   0   2  -8   14.71    0.58
   0   2  -8   13.90    0.60
   0   2  -8   16.14    0.64
   0   2   8   14.44    0.58
   0   2  -8   13.91    0.61
   0  -2  -8   14.59    0.66
   0  -2  -8   12.93    0.60
   0  -2   8   14.53    0.62
   0  -2   8   14.95    0.61
   0  -2  -8   14.10    0.57
   0   2  -9   17.99    0.75
   0   2   9   18.33    0.72
   0   2  -9   19.91    0.77
   0   2  -9   19.43    0.76
   0  -2   9   18.82    0.77
   0  -2  -9   15.95    0.73
   0  -2   9   18.72    0.75
   0  -2  -9   18.47    0.71
   0   2 -10    0.55    0.19
   0   2 -10    0.77    0.19
   0  -2  10    0.99    0.23
   0  -2 -10    1.03    0.22
   0   3   0    0.00    0.04
   0   3   0    0.01    0.02
   0   3   0    0.01    0.04
   0   3   0    0.05    0.02
   0   3   0    0.03    0.05
   0   3   0    0.02    0.04
   0   3   0   -0.02    0.05
   0  -3   0    0.02    0.03
   0   3  -1   50.75    1.40
   0   3  -1   49.50    1.34
   0   3   1   52.65    1.37
   0   3  -1   50.75    1.37
   0   3   1   51.83    1.38
   0   3  -1   51.74    1.41
   0   3   1   53.40    1.39
   0   3   1   51.53    1.36
   0   3  -1   52.86    1.31
   0   3  -1   52.91    1.43
   0   3  -1   50.48    1.40
   0   3   1   51.25    1.33
   0  -3   1   51.09    1.41
   0  -3  -1   52.55    1.33
   0  -3   1   50.99    1.26
   0   3  -2   34.63    0.93
   0   3  -2   32.82    1.00
   0   3   2   34.15    0.93
   0   3   2   34.57    0.95
   0   3   2   33.83    0.95
   0   3   2   33.62    0.97
   0   3  -2   33.99    0.90
   0   3  -2   33.92    0.99
   0   3  -2   34.80    1.01
   0   3  -2   34.89    0.98
   0   3  -2   33.33    0.97
   0   3   2   34.13    0.98
   0  -3  -2   34.70    0.92
   0  -3   2   34.26    0.99
   0  -3  -2   34.65    0.92
   0  -3   2   34.34    1.01
   0  -3  -2   34.79    0.95
   0  -3   2   34.14    0.90
   0   3  -3   10.56    0.37
   0   3   3   10.41    0.36
   0   3   3   10.48    0.42
   0   3  -3   10.09    0.43
   0   3   3   10.94    0.39
   0   3  -3   12.33    0.44
   0   3   3   10.42    0.41
   0   3  -3   11.27    0.36
   0   3  -3   10.71    0.42
   0   3  -3   10.52    0.41
   0   3  -3   10.79    0.39
   0   3  -3   10.79    0.43
   0   3   3   10.93    0.35
   0  -3   3   10.46    0.39
   0  -3  -3   10.57    0.40
   0  -3  -3   11.01    0.36
   0  -3  -3   10.11    0.34
   0  -3   3   10.54    0.41
   0   3  -4   64.21    1.63
   0   3  -4   63.09    1.78
   0   3  -4   68.50    1.77
   0   3  -4   63.98    1.72
   0   3  -4   64.98    1.79
   0   3  -4   62.08    1.86
   0   3   4   63.18    1.73
   0   3  -4   61.81    1.57
   0   3   4   62.33    1.72
   0   3  -4   62.64    1.75
   0  -3   4   63.72    1.63
   0  -3   4   61.97    1.77
   0  -3  -4   63.19    1.65
   0  -3  -4   64.06    1.78
   0   3  -5   29.57    0.82
   0   3  -5   28.95    0.92
   0   3   5   28.42    0.93
   0   3  -5   28.61    0.90
   0   3  -5   29.30    0.95
   0   3   5   28.63    0.88
   0   3  -5   27.97    0.98
   0   3  -5   29.01    0.92
   0  -3  -5   29.60    0.87
   0  -3  -5   28.77    0.90
   0  -3  -5   28.92    0.91
   0  -3   5   29.07    0.88
   0  -3   5   27.63    0.92
   0   3  -6   38.17    1.23
   0   3  -6   38.51    1.20
   0   3  -6   39.49    1.31
   0   3  -6   40.52    1.20
   0   3   6   37.46    1.22
   0   3   6   39.18    1.16
   0   3  -6   39.99    1.20
   0  -3   6   38.71    1.15
   0  -3  -6   39.81    1.18
   0  -3   6   38.59    1.23
   0  -3  -6   39.31    1.13
   0   3  -7   10.17    0.45
   0   3  -7    9.74    0.46
   0   3  -7    9.14    0.51
   0   3   7    8.99    0.48
   0   3   7    9.66    0.42
   0   3  -7    9.27    0.47
   0   3  -7   10.12    0.50
   0  -3  -7    9.23    0.42
   0  -3  -7    9.85    0.46
   0  -3  -7    9.73    0.48
   0  -3   7    9.69    0.48
   0   3  -8    0.27    0.12
   0   3  -8    0.05    0.10
   0   3  -8    0.14    0.11
   0   3   8    0.27    0.10
   0   3   8    0.34    0.15
   0  -3   8    0.24    0.12
   0  -3  -8    0.05    0.10
   0  -3  -8    0.61    0.14
   0  -3  -8    0.07    0.12
   0   3  -9    1.12    0.22
   0   3  -9    0.66    0.19
   0  -3   9    0.57    0.17
   0  -3  -9    0.80    0.18
   0  -3  -9    0.58    0.17
   0   4   0   60.87    1.63
   0   4   0   61.59    1.59
   0   4   0   59.25    1.64
   0   4   0   62.00    1.70
   0   4   0   60.46    1.65
   0   4  -1   15.06    0.55
   0   4  -1   14.62    0.51
   0   4   1   15.34    0.50
   0   4  -1   15.08    0.51
   0   4  -1   14.39    0.54
   0   4   1   14.84    0.55
   0   4  -1   14.28    0.53
   0   4  -1   15.12    0.46
   0   4  -1   15.41    0.54
   0   4   1   15.22    0.54
   0  -4   1   14.37    0.45
   0  -4  -1   15.00    0.52
   0   4  -2  102.48    2.50
   0   4  -2  101.07    2.73
   0   4  -2   98.38    2.69
   0   4  -2   99.84    2.66
   0   4   2  100.52    2.62
   0   4   2  100.44    2.63
   0   4   2  103.04    2.59
   0   4   2  101.49    2.59
   0   4  -2  102.25    2.63
   0   4  -2  104.42    2.57
   0   4   2   99.48    2.54
   0   4  -2   97.76    2.75
   0  -4   2  102.69    2.43
   0  -4  -2  103.23    2.54
   0   4  -3    2.66    0.22
   0   4  -3    2.67    0.23
   0   4  -3    3.21    0.19
   0   4  -3    2.63    0.19
   0   4  -3    2.91    0.20
   0   4   3    3.02    0.24
   0   4   3    2.96    0.18
   0   4  -3    2.95    0.23
   0   4  -3    2.65    0.22
   0   4   3    3.67    0.25
   0   4  -3    2.65    0.18
   0  -4  -3    2.78    0.22
   0  -4   3    2.60    0.20
   0   4  -4    1.02    0.17
   0   4   4    0.98    0.17
   0   4  -4    0.96    0.17
   0   4  -4    1.32    0.17
   0   4  -4    1.16    0.14
   0   4  -4    1.23    0.19
   0   4  -4    1.37    0.19
   0  -4  -4    1.11    0.17
   0  -4   4    1.23    0.16
   0   4  -5   10.68    0.49
   0   4  -5    9.61    0.49
   0   4   5   10.16    0.43
   0   4  -5   10.78    0.49
   0   4   5   10.29    0.49
   0  -4  -5   10.73    0.46
   0  -4  -5   11.13    0.49
   0  -4   5    9.32    0.45
   0   4  -6   16.36    0.68
   0   4  -6   16.87    0.71
   0   4  -6   17.42    0.68
   0   4  -6   17.83    0.74
   0   4   6   17.74    0.71
   0   4   6   16.40    0.62
   0  -4   6   18.08    0.67
   0  -4  -6   17.60    0.65
   0  -4  -6   16.33    0.66
   0   4  -7    4.96    0.37
   0   4   7    4.98    0.38
   0   4   7    5.04    0.30
   0   4  -7    5.17    0.35
   0   4  -7    4.41    0.34
   0  -4   7    4.51    0.33
   0  -4  -7    4.79    0.32
   0  -4  -7    4.34    0.32
   0   4  -8    3.87    0.32
   0   4   8    3.10    0.35
   0   4  -8    2.81    0.33
   0   4  -8    2.38    0.30
   0  -4  -8    2.74    0.31
   0  -4   8    3.11    0.34
   0  -4  -8    2.77    0.30
   0  -4  -8    3.56    0.28
   0   5   0   -0.11    0.08
   0   5   0    0.06    0.07
   0   5   0   -0.04    0.07
   0   5   0   -0.04    0.05
   0   5   0   -0.01    0.07
   0   5   0    0.01    0.08
   0  -5   0    0.01    0.08
   0   5   1    7.35    0.37
   0   5  -1    7.38    0.38
   0   5   1    7.11    0.34
   0   5  -1    6.98    0.36
   0   5  -1    8.03    0.36
   0   5   1    6.79    0.33
   0   5   1    7.21    0.38
   0   5   1    6.94    0.36
   0   5  -1    6.47    0.34
   0   5  -1    6.87    0.37
   0   5  -1    7.51    0.38
   0  -5  -1    6.59    0.34
   0   5  -2    0.09    0.09
   0   5  -2    0.27    0.10
   0   5  -2    0.27    0.10
   0   5   2    0.13    0.10
   0   5  -2    0.27    0.10
   0   5   2    0.19    0.10
   0   5   2    0.18    0.09
   0   5  -2    0.20    0.10
   0   5   2    0.11    0.09
   0   5  -2   -0.07    0.08
   0  -5  -2    0.09    0.08
   0   5   3   49.74    1.51
   0   5   3   51.22    1.52
   0   5  -3   53.65    1.44
   0   5  -3   49.40    1.55
   0   5  -3   52.07    1.52
   0   5  -3   51.84    1.40
   0   5  -3   52.95    1.57
   0   5  -3   51.90    1.54
   0  -5  -3   51.17    1.46
   0  -5   3   51.59    1.38
   0   5   4    0.40    0.14
   0   5  -4    0.33    0.12
   0   5  -4    0.49    0.15
   0   5  -4    0.19    0.12
   0  -5  -4    0.43    0.13
   0  -5   4    0.54    0.13
   0   5  -5   24.83    0.93
   0   5  -5   24.50    0.89
   0   5   5   26.57    0.94
   0   5  -5   26.66    0.98
   0  -5  -5   25.23    0.91
   0  -5  -5   25.04    0.87
   0  -5   5   26.37    0.86
   0   5  -6    0.00    0.11
   0   5  -6    0.14    0.12
   0   5   6    0.05    0.11
   0   5  -6   -0.05    0.09
   0  -5   6    0.08    0.11
   0  -5  -6    0.18    0.12
   0  -5  -6   -0.06    0.09
   0   5  -7    0.15    0.14
   0   5  -7    0.04    0.12
   0   5  -7    0.16    0.13
   0   5   7    0.05    0.13
   0  -5  -7    0.06    0.12
   0  -5  -7    0.15    0.13
   0  -5   7    0.21    0.14
   0   6   0    1.54    0.20
   0   6   0    1.20    0.18
   0   6   0    1.33    0.21
   0   6   0    1.49    0.21
   0   6   0    1.41    0.20
   0   6   0    1.79    0.22
   0  -6   0    1.45    0.19
   0   6   1   11.65    0.53
   0   6  -1   12.16    0.54
   0   6   1   11.66    0.55
   0   6  -1   11.35    0.53
   0   6   1   11.87    0.51
   0   6   1   11.87    0.54
   0   6   1   11.87    0.53
   0   6  -1   11.10    0.53
   0   6  -1   12.41    0.53
   0   6  -1   11.62    0.54
   0   6  -1   12.24    0.52
   0  -6  -1   11.06    0.50
   0  -6   1   11.96    0.50
   0   6  -2    9.47    0.47
   0   6   2    8.89    0.46
   0   6  -2    8.39    0.42
   0   6   2    8.73    0.46
   0   6  -2    8.19    0.45
   0   6  -2    8.97    0.43
   0   6  -2    8.35    0.46
   0   6  -2    8.76    0.47
   0  -6  -2    8.45    0.43
   0  -6   2    9.09    0.42
   0   6   3    0.15    0.10
   0   6  -3    0.16    0.11
   0   6   3   -0.04    0.10
   0   6  -3    0.07    0.11
   0   6  -3    0.04    0.10
   0  -6  -3   -0.01    0.09
   0   6  -4    3.79    0.32
   0   6  -4    3.39    0.34
   0   6   4    3.23    0.34
   0   6  -4    3.17    0.34
   0  -6  -4    3.13    0.31
   0   6  -5    0.16    0.15
   0   6   5    0.20    0.14
   0   6  -5    0.33    0.15
   0   6  -5    0.30    0.14
   0  -6  -5    0.15    0.12
   0  -6  -5    0.26    0.14
   0  -6   5    0.31    0.13
   0   6  -6    0.50    0.17
   0   6   6    0.21    0.16
   0  -6  -6    0.98    0.20
   0  -6  -6    0.80    0.19
   0   7   0   -0.02    0.11
   0   7   0    0.19    0.12
   0   7   0    0.05    0.12
   0   7   0   -0.08    0.10
   0   7   0   -0.10    0.10
   0  -7   0    0.08    0.11
   0   7  -1    0.07    0.11
   0   7  -1    0.07    0.11
   0   7  -1    0.03    0.11
   0   7   1   -0.12    0.10
   0   7   1    0.17    0.11
   0   7  -1    0.17    0.12
   0   7  -1    0.04    0.11
   0   7   1   -0.03    0.10
   0  -7  -1    0.01    0.11
   0  -7   1    0.07    0.11
   0   7   2    2.34    0.29
   0   7  -2    2.32    0.30
   0   7   2    2.29    0.29
   0   7  -2    2.10    0.28
   0   7  -2    2.42    0.30
   0  -7  -2    2.17    0.27
   0  -7   2    2.28    0.26
   0   7  -3    0.62    0.19
   0   7  -3    1.04    0.21
   0   7   3    1.23    0.23
   0  -7  -3    1.01    0.20
  -1   0  10    5.50    0.36
  -1   0  10    4.88    0.34
   1   0 -10    5.06    0.37
  -1   0   9    0.01    0.08
  -1   0   9   -0.03    0.07
   1   0  -9   -0.02    0.10
   1   0  -8    3.98    0.33
  -1   0   8    3.48    0.25
  -1   0   8    3.81    0.27
   1   0  -8    3.37    0.27
   1   0  -7    0.01    0.06
  -1   0   7   -0.03    0.05
  -1   0   7    0.06    0.07
   1   0  -7   -0.04    0.07
   1   0  -7   -0.02    0.07
   1   0  -7   -0.06    0.08
   1   0  -6   89.45    2.41
  -1   0   6   96.23    2.46
   1   0  -6   95.70    2.37
   1   0  -6   91.79    2.23
   1   0  -6   89.83    2.32
  -1   0   6   90.66    2.27
   1   0  -6   96.11    2.44
   1   0  -6   91.19    2.67
   1   0  -5    0.05    0.05
   1   0  -5   -0.05    0.04
  -1   0   5    0.00    0.05
   1   0  -5    0.00    0.05
   1   0  -5   -0.04    0.04
  -1   0   5   -0.05    0.03
  -1   0   5    0.01    0.04
   1   0  -5    0.01    0.04
   1   0  -5   -0.02    0.05
   1   0  -4   44.64    1.16
   1   0  -4   43.76    1.19
  -1   0   4   44.16    1.12
  -1   0   4   45.16    1.19
   1   0  -4   43.49    1.31
  -1   0   4   42.96    1.19
   1   0  -4   44.63    1.12
   1   0  -4   43.99    1.18
   1   0  -4   43.19    1.07
   1   0  -3   -0.02    0.03
  -1   0   3   -0.09    0.03
   1   0  -3   -0.08    0.03
  -1   0   3    0.01    0.03
   1   0  -3   -0.06    0.04
   1   0  -3   -0.02    0.02
  -1   0   3   -0.04    0.02
   1   0  -3    0.00    0.03
   1   0  -2   46.45    1.13
   1   0  -2   47.11    1.19
  -1   0   2   45.37    1.19
  -1   0   2   47.56    1.20
  -1   0   1   -0.82    0.05
  -1   0   1   -0.75    0.03
   1   0   0    0.08    0.06
   1   0   0    0.15    0.05
  -1   0   0   -0.04    0.05
  -1   0   0    0.20    0.05
  -1   0  -1   -0.05    0.02
  -1   0  -1   -0.08    0.03
   1   0   1   -0.03    0.03
  -1   0  -1   -0.02    0.03
  -1   0  -1   -0.04    0.03
   1   0   1   -0.05    0.02
   1   0   1   -0.02    0.03
   1   0   2  873.46   21.51
  -1   0  -2  750.63   20.57
   1   0   2  862.77   20.65
  -1   0  -2  875.70   19.82
  -1   0  -2  784.80   19.77
  -1   0  -2  787.57   19.63
   1   0   2  787.94   20.44
  -1   0  -2  858.25   21.55
  -1   0  -2  775.37   19.02
  -1   0  -3   -0.03    0.03
   1   0   3    0.00    0.04
  -1   0  -3   -0.01    0.04
  -1   0  -3    0.01    0.04
   1   0   3    0.01    0.04
  -1   0  -3    0.01    0.04
  -1   0  -3   -0.02    0.04
  -1   0  -3   -0.02    0.04
   1   0   3   -0.09    0.03
  -1   0  -4  132.56    3.80
   1   0   4  138.61    3.26
  -1   0  -4  143.23    3.59
   1   0   4  143.53    3.60
  -1   0  -4  136.67    3.32
   1   0   4  141.04    3.60
  -1   0  -4  136.60    3.43
  -1   0  -4  144.84    3.43
  -1   0  -5    0.11    0.06
   1   0   5   -0.03    0.04
   1   0   5   -0.02    0.04
  -1   0  -5   -0.02    0.06
  -1   0  -5    0.00    0.03
  -1   0  -5    0.03    0.05
  -1   0  -5    0.07    0.07
  -1   0  -5    0.00    0.04
  -1   0  -6   36.94    1.23
  -1   0  -6   38.02    1.02
  -1   0  -6   37.14    1.07
  -1   0  -6   37.49    1.13
   1   0   6   39.10    1.05
   1   0   6   35.57    1.13
  -1   0  -6   38.78    1.08
   1   0   7    0.00    0.07
  -1   0  -7    0.01    0.08
  -1   0  -7    0.04    0.10
   1   0   7    0.08    0.08
  -1   0  -7   -0.09    0.08
   1   0   8    6.52    0.36
  -1   0  -8    5.95    0.37
   1   0   8    5.82    0.35
   1   0   9    0.11    0.10
  -1   0  -9   -0.02    0.10
   1   0   9   -0.08    0.07
   1   0  10    7.43    0.45
  -1   0 -10    8.23    0.50
   1   1 -10    1.24    0.22
  -1   1  10    1.50    0.23
   1  -1 -10    1.49    0.24
  -1  -1  10    1.62    0.22
  -1  -1  10    0.96    0.20
  -1   1   9   23.51    0.80
   1   1  -9   25.63    0.88
   1   1  -9   23.84    0.87
  -1   1   9   24.17    0.84
   1  -1  -9   23.92    0.89
  -1  -1   9   23.49    0.85
  -1  -1   9   22.28    0.86
  -1   1   8   11.85    0.49
   1   1  -8   13.05    0.63
   1   1  -8   12.34    0.54
   1   1  -8   12.98    0.54
  -1   1   8   11.54    0.49
   1  -1  -8   12.52    0.55
  -1  -1   8   12.11    0.52
  -1  -1   8   12.03    0.52
   1  -1  -8   12.87    0.61
  -1   1   7   14.21    0.51
   1   1  -7   14.64    0.56
   1   1  -7   14.29    0.56
   1   1  -7   14.13    0.52
   1   1  -7   13.12    0.61
  -1   1   7   13.79    0.51
  -1  -1   7   13.89    0.54
   1  -1  -7   13.33    0.60
  -1  -1   7   13.74    0.54
   1  -1  -7   13.24    0.49
   1  -1  -7   13.78    0.55
   1  -1  -7   13.80    0.46
   1   1  -6   67.98    1.85
   1   1  -6   70.16    1.84
   1   1  -6   67.75    1.74
  -1   1   6   69.56    1.72
   1   1  -6   69.64    1.89
   1   1  -6   66.39    2.05
  -1   1   6   68.15    1.85
   1  -1  -6   67.92    1.78
   1  -1  -6   69.02    1.85
   1  -1  -6   68.77    1.71
   1  -1  -6   69.45    2.04
  -1  -1   6   67.80    1.89
   1  -1  -6   70.27    1.82
  -1  -1   6   70.00    1.77
  -1   1   5   15.20    0.47
  -1   1   5   15.15    0.53
   1   1  -5   15.05    0.49
  -1   1   5   15.43    0.47
   1   1  -5   14.47    0.39
   1   1  -5   15.04    0.50
   1   1  -5   14.15    0.58
   1   1  -5   14.70    0.43
   1   1  -5   15.29    0.52
   1   1  -5   14.75    0.52
  -1   1   5   14.73    0.47
  -1  -1   5   14.15    0.49
   1  -1  -5   15.34    0.45
   1  -1  -5   14.71    0.47
   1  -1  -5   14.32    0.56
  -1  -1   5   14.95    0.51
   1  -1  -5   14.83    0.47
   1  -1  -5   14.75    0.52
  -1  -1   5   14.15    0.50
   1   1  -4   18.52    0.57
   1   1  -4   18.09    0.64
  -1   1   4   18.69    0.52
   1   1  -4   17.68    0.58
   1   1  -4   18.95    0.50
   1   1  -4   18.89    0.57
  -1   1   4   18.42    0.53
  -1   1   4   17.77    0.53
   1   1  -4   19.05    0.57
  -1   1   4   18.63    0.58
  -1  -1   4   18.18    0.55
   1  -1  -4   18.05    0.63
   1  -1  -4   18.97    0.57
  -1  -1   4   18.19    0.57
  -1  -1   4   18.95    0.58
   1  -1  -4   18.21    0.51
   1  -1  -4   17.91    0.54
   1   1  -3    0.01    0.04
  -1   1   3    0.03    0.04
   1   1  -3    0.02    0.03
   1   1  -3    0.08    0.04
  -1   1   3    0.14    0.04
   1   1  -3    0.06    0.05
  -1   1   3    0.23    0.04
  -1   1   3    0.08    0.03
   1   1  -3    0.03    0.05
   1   1  -3    0.07    0.04
   1   1  -3   -0.02    0.04
  -1   1   3    0.02    0.04
  -1  -1   3    0.06    0.04
  -1  -1   3    0.03    0.04
  -1  -1   3    0.08    0.04
   1  -1  -3    0.04    0.03
  -1   1   2  279.89    7.22
   1   1  -2  295.42    7.04
   1   1  -2  263.32    6.95
   1   1  -2  294.43    7.46
  -1   1   2  298.65    6.72
  -1   1   2  281.85    6.97
   1   1  -2  294.66    7.62
   1   1  -2  284.07    6.91
  -1   1   2  300.28    7.24
  -1   1   2  295.13    6.92
  -1  -1   2  297.46    6.56
   1  -1  -2  289.06    7.59
  -1  -1   2  307.74    7.26
  -1  -1   2  278.05    7.26
   1   1  -1  913.51   19.55
  -1   1   1  853.66   19.04
  -1   1   1  784.36   21.45
  -1   1   1  829.93   19.62
   1   1  -1  824.73   19.88
   1   1  -1  749.19   21.08
   1   1  -1  803.44   20.61
   1  -1  -1  731.16   21.43
  -1  -1   1  879.82   20.54
  -1   1   0  429.75   10.26
  -1   1   0  433.63   10.78
  -1   1   0  384.18   11.25
   1   1   0  429.60   10.77
  -1   1   0  459.22   10.74
   1   1   0  373.86   11.17
   1   1   0  426.62   10.33
  -1   1   0  408.50   10.43
   1   1   0  448.80   10.29
  -1   1   0  427.52    9.97
  -1  -1   0  454.06   10.78
   1  -1   0  467.46   10.69
  -1  -1   0  435.89    9.96
   1  -1   0  395.22   11.23
  -1  -1   0  425.32   11.18
  -1   1  -1  332.50    8.03
  -1   1  -1  333.39    7.94
  -1   1  -1  339.36    8.69
   1   1   1  341.87    8.77
   1   1   1  309.68    8.27
  -1   1  -1  338.10    7.70
   1   1   1  311.44    8.37
   1   1   1  328.02    7.95
  -1   1  -1  321.72    8.33
  -1   1  -1  329.15    8.28
  -1   1  -1  319.01    7.99
  -1  -1  -1  343.30    7.91
  -1  -1  -1  335.49    8.37
   1  -1   1  353.96    8.69
   1  -1   1  322.80    8.28
  -1  -1  -1  335.98    8.78
  -1  -1  -1  342.81    7.68
   1   1   2    0.26    0.05
  -1   1  -2    0.15    0.05
  -1   1  -2    0.23    0.06
  -1   1  -2    0.17    0.04
   1   1   2    0.17    0.05
  -1   1  -2    0.27    0.06
  -1   1  -2    0.29    0.06
  -1   1  -2    0.20    0.05
   1   1   2    0.29    0.06
   1   1   2    0.26    0.05
  -1  -1  -2    0.20    0.05
  -1  -1  -2    0.22    0.05
   1  -1   2    0.29    0.05
   1  -1   2    0.21    0.05
  -1  -1  -2    0.13    0.05
   1  -1   2    0.23    0.06
  -1  -1  -2    0.23    0.04
  -1   1  -3    0.60    0.09
  -1   1  -3    0.80    0.08
   1   1   3    0.76    0.10
  -1   1  -3    0.73    0.09
  -1   1  -3    0.84    0.11
  -1   1  -3    0.59    0.08
   1   1   3    1.08    0.09
   1   1   3    0.69    0.08
  -1   1  -3    0.54    0.09
  -1   1  -3    0.69    0.09
   1   1   3    0.66    0.10
   1   1   3    0.69    0.08
  -1  -1  -3    0.86    0.08
  -1  -1  -3    0.83    0.10
   1  -1   3    0.67    0.09
  -1  -1  -3    0.61    0.09
  -1  -1  -3    0.68    0.08
  -1  -1  -3    0.64    0.09
   1  -1   3    0.63    0.09
  -1   1  -4   97.64    2.47
  -1   1  -4   98.30    2.53
  -1   1  -4   96.75    2.34
   1   1   4   97.06    2.50
   1   1   4   99.98    2.55
   1   1   4   96.65    2.56
   1   1   4   97.33    2.30
  -1   1  -4   96.94    2.49
  -1   1  -4   95.00    2.73
  -1   1  -4   98.66    2.44
  -1  -1  -4   97.52    2.37
   1  -1   4   96.63    2.57
   1  -1   4   99.90    2.36
  -1  -1  -4   96.75    2.45
  -1  -1  -4   99.62    2.71
  -1  -1  -4   99.05    2.50
  -1   1  -5    0.67    0.13
  -1   1  -5    0.83    0.12
   1   1   5    0.85    0.11
  -1   1  -5    0.62    0.11
  -1   1  -5    1.02    0.15
  -1   1  -5    0.75    0.10
  -1   1  -5    0.73    0.10
   1   1   5    0.69    0.10
  -1  -1  -5    0.73    0.12
   1  -1   5    0.79    0.13
  -1  -1  -5    0.65    0.12
   1  -1   5    0.68    0.11
  -1  -1  -5    0.70    0.12
  -1  -1  -5    0.75    0.11
  -1   1  -6   15.72    0.65
   1   1   6   15.09    0.57
  -1   1  -6   15.76    0.60
   1   1   6   15.87    0.53
  -1   1  -6   15.75    0.57
  -1   1  -6   15.22    0.53
  -1   1  -6   15.93    0.53
   1  -1   6   17.32    0.61
  -1  -1  -6   14.76    0.62
  -1  -1  -6   16.47    0.53
   1  -1   6   16.31    0.58
  -1  -1  -6   16.63    0.57
  -1  -1  -6   16.22    0.60
   1   1   7   24.26    0.75
  -1   1  -7   24.71    0.76
   1   1   7   23.87    0.82
  -1   1  -7   23.75    0.83
  -1   1  -7   22.68    0.91
  -1   1  -7   24.40    0.80
  -1  -1  -7   24.14    0.79
  -1  -1  -7   25.19    0.75
   1  -1   7   23.17    0.83
  -1  -1  -7   24.17    0.90
   1  -1   7   23.96    0.80
  -1  -1  -7   23.95    0.84
  -1   1  -8    2.13    0.26
   1   1   8    1.97    0.22
   1   1   8    1.87    0.22
  -1  -1  -8    1.85    0.23
   1  -1   8    1.57    0.21
  -1  -1  -8    1.93    0.25
   1  -1   8    1.84    0.22
  -1  -1  -8    2.20    0.26
  -1   1  -9   13.01    0.60
   1   1   9   11.92    0.57
   1  -1   9   12.52    0.58
  -1  -1  -9   11.72    0.58
   1  -1   9   11.87    0.58
  -1   1 -10    1.31    0.24
   1  -1  10    1.59    0.25
   1  -1  10    1.42    0.23
  -1  -1 -10    1.71    0.27
   1   2 -10    2.50    0.31
   1   2 -10    2.48    0.30
   1   2 -10    2.95    0.34
   1  -2 -10    1.74    0.27
  -1  -2  10    2.20    0.29
  -1  -2  10    2.04    0.28
   1   2  -9    1.60    0.24
   1   2  -9    1.40    0.23
  -1   2   9    1.64    0.20
   1   2  -9    1.63    0.23
  -1  -2   9    1.50    0.21
  -1  -2   9    1.54    0.24
   1  -2  -9    1.43    0.23
   1   2  -8    0.35    0.12
   1   2  -8    0.43    0.14
  -1   2   8    0.35    0.10
   1   2  -8    0.31    0.12
   1   2  -8    0.43    0.14
   1  -2  -8    0.47    0.13
   1  -2  -8    0.40    0.13
  -1  -2   8    0.31    0.12
   1  -2  -8    0.33    0.12
  -1  -2   8    0.25    0.11
   1   2  -7   56.84    1.65
  -1   2   7   56.32    1.45
  -1   2   7   52.33    1.62
   1   2  -7   56.72    1.79
   1   2  -7   58.01    1.68
   1   2  -7   55.57    1.60
   1   2  -7   56.04    1.59
  -1   2   7   56.08    1.57
   1  -2  -7   56.43    1.48
   1  -2  -7   56.28    1.73
  -1  -2   7   55.94    1.55
  -1  -2   7   55.65    1.64
   1  -2  -7   55.02    1.61
   1  -2  -7   56.33    1.55
  -1   2   6   15.92    0.61
   1   2  -6   16.67    0.62
  -1   2   6   16.62    0.52
   1   2  -6   15.62    0.66
   1   2  -6   16.70    0.60
   1   2  -6   15.91    0.60
  -1   2   6   15.83    0.53
   1   2  -6   16.99    0.60
   1  -2  -6   15.87    0.53
   1  -2  -6   16.67    0.60
   1  -2  -6   16.30    0.63
  -1  -2   6   16.12    0.59
   1  -2  -6   16.20    0.56
  -1  -2   6   16.77    0.60
   1   2  -5   69.99    1.94
   1   2  -5   67.60    2.06
  -1   2   5   71.00    1.86
   1   2  -5   72.95    1.76
  -1   2   5   69.23    1.90
   1   2  -5   72.11    1.98
  -1   2   5   71.18    1.86
   1   2  -5   72.93    1.91
  -1   2   5   70.27    1.71
   1   2  -5   69.79    1.87
  -1  -2   5   71.08    1.94
  -1  -2   5   70.70    1.80
   1  -2  -5   69.69    1.84
   1  -2  -5   71.42    2.03
   1  -2  -5   69.95    1.78
   1   2  -4    5.33    0.26
  -1   2   4    5.68    0.27
   1   2  -4    5.32    0.28
   1   2  -4    5.52    0.20
   1   2  -4    6.05    0.27
   1   2  -4    5.47    0.27
  -1   2   4    5.69    0.20
  -1   2   4    5.29    0.21
  -1   2   4    5.22    0.20
   1   2  -4    5.63    0.18
   1   2  -4    5.51    0.26
   1   2  -4    5.72    0.29
  -1  -2   4    5.28    0.26
   1  -2  -4    5.23    0.26
  -1  -2   4    4.91    0.25
   1  -2  -4    5.62    0.24
  -1   2   3   20.16    0.59
   1   2  -3   19.26    0.63
  -1   2   3   20.01    0.57
   1   2  -3   19.77    0.51
   1   2  -3   19.56    0.59
   1   2  -3   18.94    0.61
  -1   2   3   19.83    0.55
   1   2  -3   20.00    0.61
   1   2  -3   19.13    0.53
   1   2  -3   19.45    0.62
  -1   2   3   20.39    0.61
  -1   2   3   19.55    0.54
   1   2  -3   19.41    0.65
  -1  -2   3   19.42    0.57
   1  -2  -3   19.40    0.59
   1  -2  -3   20.27    0.57
  -1  -2   3   20.24    0.62
   1   2  -2    4.97    0.18
   1   2  -2    4.80    0.23
  -1   2   2    4.81    0.19
  -1   2   2    5.17    0.17
  -1   2   2    5.18    0.22
   1   2  -2    5.08    0.18
   1   2  -2    4.81    0.22
   1   2  -2    5.06    0.22
  -1   2   2    5.22    0.22
   1   2  -2    5.09    0.22
   1   2  -2    5.28    0.22
  -1   2   2    5.18    0.18
   1   2  -2    5.18    0.23
   1  -2  -2    5.00    0.18
  -1  -2   2    4.98    0.20
  -1  -2   2    5.00    0.22
  -1   2   1   44.09    1.15
   1   2  -1   45.47    1.13
   1   2  -1   44.32    1.15
  -1   2   1   44.70    1.12
   1   2  -1   44.87    1.22
  -1   2   1   41.75    1.15
  -1   2   1   44.89    1.20
   1   2  -1   44.39    1.21
  -1   2   1   43.81    1.16
  -1   2   1   45.27    1.16
   1   2  -1   43.41    1.18
   1   2  -1   45.41    1.23
   1  -2  -1   45.36    1.20
  -1  -2   1   42.96    1.20
   1   2   0   24.15    0.68
  -1   2   0   23.54    0.69
  -1   2   0   25.80    0.69
  -1   2   0   23.46    0.68
   1   2   0   26.22    0.68
  -1   2   0   24.39    0.69
  -1   2   0   24.00    0.68
  -1   2   0   24.76    0.70
  -1   2   0   24.16    0.66
   1   2   0   25.77    0.70
  -1  -2   0   24.93    0.69
   1  -2   0   24.90    0.68
  -1  -2   0   24.02    0.65
   1  -2   0   25.57    0.70
  -1   2  -1   51.00    1.38
  -1   2  -1   51.93    1.43
  -1   2  -1   52.64    1.42
   1   2   1   56.53    1.42
  -1   2  -1   53.18    1.32
   1   2   1   52.24    1.41
  -1   2  -1   51.90    1.40
  -1   2  -1   54.98    1.36
   1   2   1   53.97    1.38
  -1   2  -1   53.82    1.48
   1   2   1   53.83    1.35
   1   2   1   54.10    1.37
  -1   2  -1   52.62    1.41
  -1   2  -1   51.67    1.42
   1  -2   1   55.77    1.49
   1  -2   1   53.99    1.29
  -1  -2  -1   53.93    1.33
   1  -2   1   54.49    1.42
  -1  -2  -1   52.56    1.40
  -1  -2  -1   55.53    1.42
  -1   2  -2  105.84    2.75
  -1   2  -2  111.58    2.87
   1   2   2  109.01    2.69
   1   2   2  112.41    2.75
  -1   2  -2  111.02    2.71
   1   2   2  106.23    2.84
   1   2   2  112.57    2.82
  -1   2  -2  111.65    2.62
   1   2   2  114.07    2.94
  -1   2  -2  108.64    2.78
  -1   2  -2  106.16    2.82
  -1  -2  -2  112.23    2.93
   1  -2   2  111.69    2.85
   1  -2   2  109.32    2.59
  -1  -2  -2  112.15    2.81
  -1  -2  -2  108.01    2.65
  -1   2  -3   11.74    0.43
  -1   2  -3   11.32    0.45
   1   2   3   11.91    0.42
  -1   2  -3   11.55    0.42
   1   2   3   12.03    0.39
  -1   2  -3   11.43    0.43
   1   2   3   11.57    0.40
  -1   2  -3   12.69    0.39
  -1   2  -3   11.20    0.36
  -1   2  -3   11.70    0.38
  -1  -2  -3   11.41    0.39
  -1  -2  -3   11.56    0.40
   1  -2   3   11.65    0.42
  -1  -2  -3   11.60    0.41
   1  -2   3   12.16    0.41
  -1   2  -4    0.75    0.12
  -1   2  -4    0.77    0.12
   1   2   4    0.92    0.09
  -1   2  -4    0.59    0.11
  -1   2  -4    0.69    0.12
   1   2   4    0.88    0.13
  -1   2  -4    0.77    0.10
  -1   2  -4    0.94    0.12
   1   2   4    0.81    0.11
  -1   2  -4    0.71    0.10
  -1   2  -4    0.67    0.09
   1   2   4    0.92    0.11
  -1  -2  -4    0.74    0.10
   1  -2   4    0.78    0.11
  -1  -2  -4    0.84    0.12
   1  -2   4    0.80    0.12
  -1  -2  -4    0.66    0.10
   1   2   5  126.96    2.86
  -1   2  -5  122.21    3.03
  -1   2  -5  121.05    2.92
   1   2   5  121.78    3.15
  -1   2  -5  126.08    3.13
   1   2   5  123.15    3.20
  -1   2  -5  119.70    3.13
  -1   2  -5  119.06    3.43
  -1   2  -5  122.03    3.19
   1  -2   5  120.20    3.24
  -1  -2  -5  122.39    3.13
  -1  -2  -5  119.25    3.36
  -1  -2  -5  121.17    3.09
   1  -2   5  125.53    2.98
  -1  -2  -5  119.52    2.98
  -1   2  -6    2.38    0.24
  -1   2  -6    2.94    0.24
  -1   2  -6    2.53    0.24
  -1   2  -6    3.29    0.20
   1   2   6    2.54    0.20
   1   2   6    2.51    0.26
  -1   2  -6    2.89    0.22
  -1  -2  -6    2.52    0.21
  -1  -2  -6    3.02    0.23
  -1  -2  -6    2.74    0.21
  -1  -2  -6    3.15    0.25
   1  -2   6    3.16    0.24
   1  -2   6    2.66    0.22
  -1   2  -7   13.50    0.58
  -1   2  -7   14.85    0.59
  -1   2  -7   13.64    0.65
  -1   2  -7   15.41    0.56
   1   2   7   13.28    0.55
  -1  -2  -7   14.18    0.57
  -1  -2  -7   13.36    0.58
  -1  -2  -7   14.01    0.60
   1  -2   7   13.97    0.58
   1  -2   7   13.78    0.59
  -1  -2  -7   14.77    0.53
  -1   2  -8    1.05    0.19
   1   2   8    0.69    0.15
  -1   2  -8    1.11    0.20
   1  -2   8    0.63    0.16
   1  -2   8    0.63    0.16
  -1  -2  -8    0.62    0.14
  -1  -2  -8    0.88    0.18
  -1  -2  -8    0.88    0.18
  -1  -2  -8    0.58    0.15
  -1   2  -9    4.19    0.34
   1   2   9    4.04    0.31
  -1   2  -9    4.32    0.35
   1  -2   9    4.12    0.39
  -1  -2  -9    3.90    0.32
  -1  -2  -9    4.64    0.37
   1   3  -9    0.27    0.14
   1   3  -9    0.24    0.15
   1   3  -9    0.13    0.14
  -1  -3   9    0.77    0.18
   1  -3  -9    0.51    0.15
   1  -3  -9    0.16    0.12
   1   3  -8   21.47    0.81
  -1   3   8   20.88    0.84
   1   3  -8   21.62    0.80
   1   3  -8   22.28    0.81
  -1   3   8   20.40    0.73
   1   3  -8   20.63    0.83
   1  -3  -8   21.84    0.77
   1  -3  -8   21.24    0.72
  -1  -3   8   21.12    0.80
   1  -3  -8   20.21    0.81
   1   3  -7    1.54    0.23
   1   3  -7    1.42    0.20
   1   3  -7    1.81    0.23
  -1   3   7    1.55    0.17
   1   3  -7    1.61    0.23
   1   3  -7    1.72    0.21
  -1   3   7    1.71    0.24
  -1  -3   7    1.56    0.20
   1  -3  -7    1.30    0.19
   1  -3  -7    1.39    0.19
  -1  -3   7    1.51    0.22
   1  -3  -7    1.87    0.20
   1   3  -6   26.42    0.94
   1   3  -6   24.83    0.88
  -1   3   6   24.83    0.78
  -1   3   6   25.79    0.88
   1   3  -6   25.37    0.86
   1   3  -6   25.40    0.85
   1   3  -6   25.93    0.85
  -1  -3   6   25.92    0.84
  -1  -3   6   24.36    0.86
   1  -3  -6   25.39    0.83
   1  -3  -6   25.64    0.79
  -1   3   5    2.06    0.22
  -1   3   5    1.94    0.14
   1   3  -5    1.69    0.20
   1   3  -5    2.13    0.22
   1   3  -5    1.91    0.17
   1   3  -5    2.02    0.22
   1   3  -5    1.94    0.20
  -1  -3   5    2.14    0.19
   1  -3  -5    2.05    0.17
   1  -3  -5    2.23    0.20
  -1  -3   5    2.04    0.20
   1   3  -4    6.57    0.31
  -1   3   4    6.46    0.32
   1   3  -4    5.96    0.31
   1   3  -4    5.78    0.31
  -1   3   4    6.19    0.31
   1   3  -4    6.07    0.32
  -1   3   4    5.82    0.29
   1   3  -4    6.09    0.24
   1   3  -4    6.51    0.29
  -1   3   4    6.44    0.26
  -1   3   4    6.31    0.24
   1   3  -4    6.01    0.23
  -1  -3   4    6.11    0.29
  -1  -3   4    5.87    0.30
   1  -3  -4    6.54    0.28
   1  -3  -4    5.71    0.28
   1   3  -3   76.13    1.88
  -1   3   3   75.65    1.94
  -1   3   3   71.89    1.96
   1   3  -3   71.61    2.02
   1   3  -3   74.29    2.04
   1   3  -3   75.73    1.96
  -1   3   3   74.91    1.90
   1   3  -3   72.49    1.99
   1   3  -3   77.45    2.05
   1   3  -3   77.62    2.11
   1   3  -3   73.87    1.82
   1  -3  -3   76.81    2.04
  -1  -3   3   76.20    1.84
   1  -3  -3   74.47    2.02
   1  -3  -3   74.93    1.89
  -1  -3   3   72.39    2.02
   1   3  -2   51.10    1.41
   1   3  -2   49.45    1.29
   1   3  -2   50.29    1.40
   1   3  -2   51.11    1.40
  -1   3   2   51.44    1.33
   1   3  -2   48.38    1.37
  -1   3   2   51.09    1.33
  -1   3   2   50.45    1.33
   1   3  -2   50.18    1.34
   1   3  -2   50.70    1.26
   1   3  -2   47.42    1.38
  -1   3   2   48.90    1.34
  -1   3   2   49.23    1.31
  -1   3   2   48.59    1.35
  -1  -3   2   50.22    1.24
   1  -3  -2   50.36    1.35
  -1  -3   2   49.22    1.38
  -1   3   1    1.40    0.12
   1   3  -1    1.26    0.13
   1   3  -1    1.63    0.13
   1   3  -1    1.30    0.13
  -1   3   1    1.56    0.07
  -1   3   1    1.32    0.13
   1   3  -1    1.33    0.14
   1   3  -1    1.55    0.14
  -1   3   1    1.33    0.14
   1   3  -1    1.55    0.09
  -1   3   1    1.57    0.11
  -1   3   1    2.01    0.15
   1   3  -1    1.46    0.12
  -1   3   1    1.72    0.14
   1  -3  -1    1.55    0.09
  -1  -3   1    1.60    0.10
  -1  -3   1    1.60    0.12
  -1  -3   1    1.41    0.12
   1  -3  -1    1.53    0.08
   1   3   0   48.01    1.27
   1   3   0   47.31    1.27
  -1   3   0   46.73    1.30
  -1   3   0   46.52    1.26
   1   3   0   46.21    1.26
   1   3   0   49.71    1.31
  -1   3   0   47.98    1.30
   1   3   0   47.56    1.23
  -1   3   0   50.38    1.31
  -1   3   0   46.49    1.28
  -1   3   0   46.98    1.29
  -1   3   0   46.96    1.31
  -1   3   0   46.00    1.23
   1   3   0   46.26    1.27
   1  -3   0   49.71    1.31
  -1  -3   0   49.19    1.23
   1  -3   0   46.53    1.16
  -1  -3   0   46.92    1.29
   1  -3   0   48.26    1.28
  -1   3  -1    5.09    0.23
   1   3   1    5.29    0.24
  -1   3  -1    4.98    0.25
  -1   3  -1    5.36    0.25
   1   3   1    5.28    0.24
  -1   3  -1    4.90    0.25
   1   3   1    5.38    0.23
  -1   3  -1    5.37    0.24
  -1   3  -1    5.06    0.22
  -1   3  -1    5.15    0.24
   1   3   1    5.31    0.22
   1   3   1    5.19    0.25
   1  -3   1    4.77    0.22
   1  -3   1    5.40    0.23
   1  -3   1    5.21    0.22
  -1  -3  -1    5.96    0.25
  -1  -3  -1    4.84    0.21
  -1   3  -2   66.88    1.80
  -1   3  -2   70.34    1.85
   1   3   2   66.87    1.78
   1   3   2   67.21    1.80
  -1   3  -2   66.26    1.83
  -1   3  -2   67.58    1.74
  -1   3  -2   67.58    1.78
   1   3   2   68.19    1.72
  -1   3  -2   66.01    1.68
  -1   3  -2   68.06    1.89
  -1  -3  -2   66.37    1.79
   1  -3   2   69.78    1.83
  -1  -3  -2   70.09    1.79
   1  -3   2   66.77    1.66
  -1  -3  -2   65.50    1.71
  -1   3  -3   28.02    0.89
  -1   3  -3   28.99    0.88
  -1   3  -3   29.20    0.84
  -1   3  -3   30.08    0.80
  -1   3  -3   28.26    0.91
   1   3   3   29.81    0.78
  -1   3  -3   30.79    0.86
   1   3   3   28.46    0.89
   1   3   3   29.40    0.89
  -1  -3  -3   30.38    0.85
   1  -3   3   28.50    0.89
   1  -3   3   29.45    0.84
  -1  -3  -3   29.89    0.85
  -1  -3  -3   28.50    0.88
  -1   3  -4    1.79    0.15
   1   3   4    1.48    0.18
  -1   3  -4    1.73    0.19
   1   3   4    1.71    0.15
  -1   3  -4    1.77    0.19
  -1   3  -4    2.00    0.21
  -1   3  -4    1.94    0.15
  -1   3  -4    1.69    0.19
  -1   3  -4    1.93    0.21
  -1   3  -4    1.92    0.15
  -1  -3  -4    1.85    0.20
  -1  -3  -4    1.59    0.17
   1  -3   4    1.48    0.17
  -1  -3  -4    1.86    0.14
   1  -3   4    2.07    0.20
  -1   3  -5    3.93    0.23
  -1   3  -5    4.12    0.23
  -1   3  -5    4.09    0.28
   1   3   5    3.59    0.24
  -1   3  -5    4.30    0.30
  -1   3  -5    4.66    0.29
  -1   3  -5    4.13    0.29
  -1  -3  -5    4.59    0.27
  -1  -3  -5    4.39    0.28
   1  -3   5    3.96    0.27
  -1   3  -6   28.46    0.97
   1   3   6   27.59    0.91
  -1   3  -6   28.53    0.95
   1   3   6   27.98    0.97
  -1   3  -6   28.44    0.93
  -1   3  -6   28.51    1.04
  -1  -3  -6   28.07    0.94
  -1  -3  -6   29.17    0.93
  -1  -3  -6   27.38    0.88
   1  -3   6   27.41    0.91
  -1   3  -7    1.45    0.20
   1   3   7    1.77    0.20
   1   3   7    1.40    0.22
  -1   3  -7    1.20    0.20
  -1   3  -7    1.78    0.24
   1  -3   7    1.90    0.25
  -1  -3  -7    1.64    0.22
  -1  -3  -7    1.63    0.23
  -1  -3  -7    1.63    0.20
  -1   3  -8   17.99    0.76
   1   3   8   18.73    0.74
  -1   3  -8   21.00    0.75
  -1   3  -8   19.30    0.79
  -1  -3  -8   19.44    0.71
   1  -3   8   18.18    0.76
  -1  -3  -8   18.24    0.76
  -1  -3  -8   19.58    0.75
  -1   3  -9    0.58    0.17
  -1   3  -9    0.16    0.15
   1  -3   9    0.28    0.15
  -1  -3  -9    0.54    0.17
  -1  -3  -9    0.32    0.15
   1   4  -9    1.49    0.25
  -1   4   9    1.09    0.24
   1  -4  -9    0.76    0.20
   1  -4  -9    0.83    0.19
  -1  -4   9    0.92    0.22
   1   4  -8    1.36    0.23
  -1   4   8    1.25    0.17
   1   4  -8    1.44    0.25
  -1   4   8    1.49    0.25
   1   4  -8    1.41    0.23
  -1  -4   8    1.42    0.24
   1  -4  -8    1.36    0.22
   1  -4  -8    0.97    0.19
   1  -4  -8    1.56    0.22
  -1   4   7    0.44    0.11
   1   4  -7    0.16    0.11
   1   4  -7    0.44    0.14
  -1   4   7    0.39    0.16
   1   4  -7    0.15    0.13
  -1  -4   7    0.03    0.10
   1  -4  -7    0.20    0.11
   1  -4  -7    0.18    0.10
   1   4  -6   12.88    0.58
   1   4  -6   13.85    0.61
  -1   4   6   12.66    0.50
  -1   4   6   12.79    0.59
   1   4  -6   13.89    0.62
   1   4  -6   14.31    0.58
  -1  -4   6   14.26    0.57
   1  -4  -6   13.69    0.57
   1  -4  -6   14.23    0.56
   1   4  -5   22.02    0.81
   1   4  -5   21.03    0.76
   1   4  -5   22.46    0.76
   1   4  -5   21.98    0.80
  -1   4   5   22.19    0.79
   1   4  -5   21.97    0.82
   1  -4  -5   22.22    0.74
  -1  -4   5   20.97    0.72
   1   4  -4   46.22    1.40
   1   4  -4   47.82    1.36
  -1   4   4   44.75    1.35
  -1   4   4   45.32    1.30
   1   4  -4   45.89    1.39
   1   4  -4   47.74    1.24
   1   4  -4   45.03    1.37
  -1   4   4   45.28    1.33
   1   4  -4   45.71    1.33
   1  -4  -4   44.92    1.29
  -1  -4   4   45.75    1.25
  -1   4   3   86.31    2.21
   1   4  -3   85.46    2.19
   1   4  -3   83.11    2.31
   1   4  -3   88.60    2.40
  -1   4   3   85.82    2.28
  -1   4   3   86.99    2.29
   1   4  -3   87.34    2.37
   1   4  -3   85.83    2.12
   1   4  -3   83.94    2.27
   1   4  -3   85.39    2.34
  -1   4   3   89.49    2.23
  -1  -4   3   84.85    2.11
   1  -4  -3   85.03    2.20
   1   4  -2    2.53    0.19
  -1   4   2    3.20    0.19
   1   4  -2    2.64    0.21
   1   4  -2    3.05    0.22
  -1   4   2    2.46    0.20
   1   4  -2    3.02    0.17
  -1   4   2    2.91    0.23
   1   4  -2    2.86    0.22
  -1   4   2    3.40    0.21
   1   4  -2    2.80    0.19
  -1   4   2    2.50    0.21
   1   4  -2    2.71    0.22
   1  -4  -2    2.78    0.20
  -1  -4   2    3.10    0.19
  -1   4   1    2.77    0.21
   1   4  -1    2.82    0.21
  -1   4   1    3.06    0.19
  -1   4   1    3.03    0.21
   1   4  -1    3.04    0.20
  -1   4   1    3.01    0.19
   1   4  -1    3.38    0.21
   1   4  -1    2.80    0.21
  -1   4   1    3.05    0.21
   1   4  -1    3.16    0.22
   1   4  -1    2.97    0.20
  -1  -4   1    2.91    0.19
  -1  -4   1    2.84    0.15
   1   4   0    7.93    0.32
  -1   4   0    8.03    0.36
  -1   4   0    7.75    0.34
  -1   4   0    7.85    0.35
   1   4   0    7.14    0.33
  -1   4   0    7.73    0.34
   1   4   0    7.55    0.33
  -1   4   0    7.49    0.34
   1   4   0    7.54    0.34
  -1   4   0    7.30    0.33
   1   4   0    7.91    0.35
  -1  -4   0    7.78    0.33
   1  -4   0    7.70    0.28
  -1   4  -1   51.78    1.44
  -1   4  -1   51.48    1.45
  -1   4  -1   50.17    1.47
  -1   4  -1   51.60    1.46
  -1   4  -1   51.24    1.46
   1   4   1   53.07    1.39
   1   4   1   51.27    1.40
  -1   4  -1   52.68    1.37
   1   4   1   50.59    1.42
   1   4   1   50.04    1.43
   1   4   1   51.84    1.39
  -1   4  -1   52.95    1.41
  -1  -4  -1   52.85    1.39
   1  -4   1   51.06    1.30
   1   4   2    9.58    0.42
  -1   4  -2    9.42    0.43
  -1   4  -2   10.17    0.40
  -1   4  -2   10.10    0.39
  -1   4  -2   10.31    0.44
   1   4   2    9.27    0.42
  -1   4  -2   10.05    0.39
   1   4   2   10.22    0.37
  -1   4  -2   10.47    0.43
  -1   4  -2    9.73    0.43
   1  -4   2   10.70    0.39
  -1  -4  -2   10.30    0.42
  -1   4  -3   22.76    0.69
  -1   4  -3   22.01    0.75
  -1   4  -3   21.63    0.74
  -1   4  -3   21.40    0.77
   1   4   3   22.00    0.75
  -1   4  -3   20.80    0.65
  -1   4  -3   20.74    0.75
  -1   4  -3   21.57    0.73
   1  -4   3   21.21    0.68
  -1  -4  -3   20.67    0.70
  -1   4  -4   77.07    2.19
  -1   4  -4   73.21    2.11
  -1   4  -4   76.40    1.96
  -1   4  -4   75.66    2.13
   1   4   4   72.22    2.05
  -1   4  -4   74.95    2.07
  -1   4  -4   73.73    2.04
  -1   4  -4   75.44    1.89
   1  -4   4   74.45    1.93
  -1  -4  -4   73.60    2.04
  -1  -4  -4   73.23    1.97
   1   4   5    1.90    0.24
  -1   4  -5    1.73    0.22
  -1   4  -5    1.69    0.22
  -1   4  -5    2.15    0.25
  -1   4  -5    1.92    0.25
   1   4   5    2.00    0.21
  -1  -4  -5    1.73    0.22
  -1  -4  -5    2.23    0.23
   1  -4   5    1.90    0.23
  -1   4  -6   18.55    0.72
  -1   4  -6   18.47    0.76
  -1   4  -6   17.98    0.72
   1   4   6   18.05    0.69
  -1   4  -6   17.93    0.76
   1   4   6   18.28    0.75
   1  -4   6   18.68    0.71
  -1  -4  -6   19.18    0.73
  -1  -4  -6   18.45    0.69
  -1   4  -7    1.58    0.24
  -1   4  -7    1.23    0.20
   1   4   7    1.41    0.20
   1   4   7    1.27    0.24
  -1   4  -7    1.40    0.24
  -1  -4  -7    1.24    0.21
   1  -4   7    1.33    0.22
  -1  -4  -7    1.49    0.22
  -1  -4  -7    1.15    0.20
   1   4   8   -0.05    0.12
  -1   4  -8    0.06    0.11
  -1   4  -8    0.07    0.12
  -1   4  -8    0.04    0.13
  -1  -4  -8    0.13    0.13
   1  -4   8   -0.12    0.10
  -1  -4  -8   -0.07    0.11
  -1  -4  -8   -0.01    0.09
   1   5  -7    5.15    0.39
   1   5  -7    5.86    0.40
   1   5  -7    5.81    0.42
  -1  -5   7    6.03    0.40
   1  -5  -7    4.47    0.35
   1  -5  -7    5.00    0.34
   1   5  -6    0.64    0.18
   1   5  -6    0.43    0.17
   1   5  -6    0.36    0.13
  -1   5   6    0.45    0.15
   1  -5  -6    0.26    0.13
   1  -5  -6    0.47    0.14
  -1  -5   6    0.36    0.13
   1   5  -5    3.10    0.33
  -1   5   5    3.50    0.34
   1   5  -5    3.65    0.31
   1   5  -5    3.60    0.29
   1  -5  -5    3.05    0.29
  -1  -5   5    3.19    0.29
  -1   5   4    1.64    0.23
   1   5  -4    2.00    0.26
   1   5  -4    1.57    0.22
   1   5  -4    1.48    0.21
  -1   5   4    1.82    0.24
   1  -5  -4    2.03    0.23
  -1  -5   4    1.53    0.19
   1   5  -3   33.14    1.08
   1   5  -3   32.35    0.95
  -1   5   3   31.34    1.02
  -1   5   3   31.52    1.05
  -1   5   3   31.17    1.05
   1   5  -3   34.25    1.09
   1   5  -3   33.42    0.98
   1   5  -3   33.51    1.06
  -1   5   3   34.20    0.99
   1   5  -3   32.70    1.08
  -1  -5   3   32.99    0.94
   1  -5  -3   31.20    1.01
  -1  -5   3   33.31    0.95
   1   5  -2    4.55    0.27
   1   5  -2    4.61    0.31
   1   5  -2    4.34    0.29
   1   5  -2    4.76    0.30
  -1   5   2    4.85    0.31
   1   5  -2    4.88    0.27
   1   5  -2    4.33    0.30
  -1   5   2    4.88    0.28
  -1   5   2    4.85    0.31
   1  -5  -2    4.70    0.29
  -1  -5   2    4.51    0.26
   1   5  -1   62.05    1.69
  -1   5   1   63.72    1.73
  -1   5   1   61.76    1.76
   1   5  -1   61.21    1.79
  -1   5   1   63.37    1.73
   1   5  -1   62.27    1.74
  -1   5   1   61.25    1.75
  -1   5   1   61.75    1.73
   1   5  -1   61.39    1.73
   1   5  -1   62.08    1.74
   1   5  -1   60.87    1.65
  -1  -5   1   61.73    1.64
   1   5   0   13.35    0.54
  -1   5   0   12.73    0.52
  -1   5   0   13.51    0.52
   1   5   0   12.64    0.52
  -1   5   0   12.81    0.53
   1   5   0   12.40    0.51
  -1   5   0   12.79    0.52
   1   5   0   12.76    0.50
   1   5   0   12.88    0.49
   1   5   0   12.62    0.50
  -1   5   0   12.12    0.51
  -1  -5   0   13.10    0.50
   1   5   1   37.11    1.13
  -1   5  -1   36.81    1.12
   1   5   1   37.50    1.10
  -1   5  -1   36.71    1.16
   1   5   1   35.84    1.13
  -1   5  -1   36.85    1.15
  -1   5  -1   38.34    1.16
  -1   5  -1   37.96    1.16
  -1  -5  -1   36.80    1.09
  -1   5  -2    0.79    0.15
  -1   5  -2    0.86    0.15
   1   5   2    0.81    0.16
  -1   5  -2    0.72    0.13
  -1   5  -2    1.03    0.18
  -1   5  -2    1.00    0.17
   1   5   2    1.39    0.19
  -1   5  -2    0.95    0.17
   1  -5   2    0.89    0.14
  -1  -5  -2    0.93    0.16
  -1   5  -3    7.90    0.38
  -1   5  -3    7.77    0.43
  -1   5  -3    7.64    0.42
   1   5   3    7.89    0.41
  -1   5  -3    7.86    0.37
  -1   5  -3    7.70    0.42
  -1   5  -3    7.61    0.41
   1  -5   3    7.48    0.37
  -1  -5  -3    7.03    0.39
   1   5   4    0.77    0.18
  -1   5  -4    0.81    0.17
  -1   5  -4    0.60    0.15
  -1   5  -4    0.71    0.14
  -1   5  -4    1.09    0.20
   1  -5   4    0.91    0.16
  -1  -5  -4    0.81    0.16
  -1  -5  -4    0.90    0.17
  -1   5  -5    4.77    0.34
  -1   5  -5    4.94    0.37
   1   5   5    4.76    0.35
  -1   5  -5    4.85    0.34
  -1  -5  -5    4.74    0.33
  -1  -5  -5    5.13    0.34
   1  -5   5    4.55    0.32
  -1   5  -6   -0.01    0.11
  -1   5  -6   -0.03    0.10
  -1   5  -6    0.07    0.13
   1   5   6   -0.16    0.09
   1  -5   6    0.37    0.14
  -1  -5  -6    0.09    0.12
  -1  -5  -6    0.09    0.11
  -1   5  -7    6.38    0.44
  -1   5  -7    4.99    0.39
  -1   5  -7    6.81    0.44
   1   5   7    5.95    0.44
  -1  -5  -7    6.33    0.40
  -1  -5  -7    6.43    0.43
   1  -5   7    6.65    0.43
   1   6  -6    2.33    0.33
  -1   6   6    2.20    0.30
   1   6  -6    1.74    0.27
   1   6  -6    2.68    0.31
   1  -6  -6    2.16    0.28
   1  -6  -6    2.07    0.27
  -1  -6   6    2.75    0.30
   1   6  -5    7.84    0.48
   1   6  -5    7.31    0.44
   1   6  -5    7.48    0.48
  -1   6   5    7.68    0.46
   1  -6  -5    7.10    0.42
  -1   6   4    9.50    0.51
   1   6  -4    9.23    0.52
   1   6  -4   11.13    0.54
  -1   6   4    9.96    0.52
   1   6  -4   10.34    0.53
   1  -6  -4    9.80    0.49
  -1   6   3    5.84    0.38
  -1   6   3    5.69    0.37
  -1   6   3    5.65    0.37
   1   6  -3    5.84    0.38
   1   6  -3    5.78    0.39
   1   6  -3    6.91    0.40
   1  -6  -3    5.78    0.36
   1   6  -2    0.68    0.15
  -1   6   2    0.87    0.18
  -1   6   2    0.86    0.15
   1   6  -2    0.63    0.15
   1   6  -2    0.77    0.16
   1   6  -2    0.78    0.17
  -1   6   2    0.79    0.18
   1   6  -2    0.76    0.16
   1   6  -2    0.63    0.14
  -1   6   2    0.59    0.14
  -1   6   2    0.77    0.17
  -1  -6   2    0.45    0.13
   1  -6  -2    0.50    0.14
  -1   6   1    1.75    0.22
   1   6  -1    1.47    0.21
   1   6  -1    0.81    0.15
   1   6  -1    1.58    0.22
  -1   6   1    1.66    0.22
  -1   6   1    1.34    0.19
  -1   6   1    1.50    0.22
   1   6  -1    1.61    0.22
   1   6  -1    1.74    0.23
   1   6  -1    1.25    0.19
  -1   6   1    1.64    0.22
   1  -6  -1    1.60    0.21
  -1  -6   1    1.77    0.21
  -1   6   0    1.42    0.21
  -1   6   0    1.00    0.18
   1   6   0    1.14    0.19
  -1   6   0    0.83    0.16
   1   6   0    1.22    0.18
  -1   6   0    1.02    0.18
  -1   6   0    1.42    0.21
   1   6   0    1.17    0.19
  -1   6   0    0.96    0.17
   1   6   0    1.14    0.19
   1   6   0    1.14    0.19
   1  -6   0    1.08    0.17
  -1  -6   0    1.14    0.17
   1   6   1    0.87    0.16
   1   6   1    0.97    0.18
  -1   6  -1    1.07    0.18
  -1   6  -1    0.81    0.16
  -1   6  -1    0.92    0.18
  -1   6  -1    1.13    0.19
  -1   6  -1    1.27    0.19
   1   6   1    1.39    0.19
   1   6   1    0.92    0.18
  -1   6  -1    1.14    0.19
  -1  -6  -1    0.86    0.16
  -1   6  -2    5.05    0.35
  -1   6  -2    4.96    0.35
  -1   6  -2    5.48    0.36
   1   6   2    4.92    0.34
  -1   6  -2    5.59    0.34
  -1   6  -2    4.80    0.31
  -1   6  -2    4.61    0.33
  -1  -6  -2    4.57    0.32
  -1   6  -3    7.08    0.39
   1   6   3    6.89    0.42
  -1   6  -3    7.27    0.42
  -1   6  -3    7.13    0.43
  -1   6  -3    6.38    0.42
  -1  -6  -3    6.88    0.40
   1   6   4   12.95    0.62
  -1   6  -4   12.95    0.63
  -1   6  -4   13.32    0.65
  -1   6  -4   12.67    0.61
  -1  -6  -4   12.89    0.59
  -1  -6  -4   12.61    0.61
   1   6   5    0.84    0.19
  -1   6  -5    1.39    0.25
  -1   6  -5    0.96    0.20
  -1   6  -5    1.02    0.21
  -1  -6  -5    0.60    0.17
   1  -6   5    1.16    0.20
  -1  -6  -5    1.11    0.20
  -1   7   3    0.07    0.14
   1   7  -3    0.36    0.16
  -1   7   3    0.15    0.12
   1   7  -3    0.20    0.13
   1   7  -3    0.24    0.14
   1  -7  -3    0.02    0.11
  -1   7   2    1.66    0.26
  -1   7   2    1.53    0.24
   1   7  -2    1.96    0.27
   1   7  -2    1.80    0.26
   1   7  -2    2.27    0.29
  -1   7   2    1.63    0.25
   1  -7  -2    1.21    0.22
   1   7  -1    0.09    0.11
   1   7  -1    0.02    0.11
  -1   7   1   -0.03    0.12
  -1   7   1    0.03    0.10
   1   7  -1   -0.10    0.10
   1   7  -1   -0.10    0.09
  -1   7   1    0.01    0.12
  -1   7   1    0.00    0.10
   1  -7  -1   -0.09    0.09
  -1  -7   1   -0.06    0.09
   1   7   0    4.48    0.36
   1   7   0    4.52    0.33
  -1   7   0    5.09    0.37
   1   7   0    4.91    0.36
  -1   7   0    4.67    0.35
  -1   7   0    5.33    0.36
   1   7   0    4.94    0.36
  -1   7   0    4.89    0.36
  -1   7   0    4.67    0.37
   1  -7   0    4.72    0.33
  -1  -7   0    4.93    0.33
   1   7   1    0.12    0.12
  -1   7  -1   -0.01    0.10
   1   7   1   -0.17    0.09
  -1   7  -1    0.15    0.13
  -1   7  -1    0.03    0.11
  -1   7  -1   -0.06    0.11
  -1   7  -1   -0.10    0.09
  -1   7  -1   -0.07    0.10
   1   7   1    0.02    0.11
  -1  -7  -1    0.06    0.11
   1  -7   1   -0.04    0.10
  -1   7  -2    3.14    0.34
  -1   7  -2    1.84    0.27
  -1   7  -2    2.61    0.30
  -1   7  -2    2.24    0.27
   1   7   2    2.49    0.30
  -1   7  -2    2.30    0.30
   1  -7   2    2.13    0.25
  -1  -7  -2    1.90    0.26
   2   0 -10    7.14    0.44
  -2   0  10    7.72    0.44
  -2   0  10    7.91    0.42
  -2   0   9    0.08    0.10
   2   0  -9   -0.05    0.08
  -2   0   9    0.00    0.07
   2   0  -8   79.74    2.18
   2   0  -8   79.29    2.43
   2   0  -8   79.55    2.19
  -2   0   8   82.17    2.07
  -2   0   8   77.22    2.19
  -2   0   7   -0.05    0.06
   2   0  -7   -0.02    0.06
   2   0  -7    0.04    0.07
   2   0  -7    0.02    0.07
   2   0  -7   -0.07    0.07
  -2   0   7    0.34    0.09
  -2   0   6   30.08    0.88
   2   0  -6   30.26    0.83
  -2   0   6   30.41    0.89
   2   0  -6   31.58    0.92
   2   0  -6   29.06    1.03
   2   0  -6   30.91    0.88
   2   0  -6   31.02    0.93
   2   0  -5   -0.03    0.03
   2   0  -5   -0.05    0.05
   2   0  -5   -0.03    0.04
  -2   0   5   -0.06    0.03
  -2   0   5    0.05    0.05
   2   0  -5   -0.02    0.05
   2   0  -5   -0.02    0.05
  -2   0   5    0.02    0.05
  -2   0   4   32.84    0.89
   2   0  -4   32.54    0.79
  -2   0   4   32.43    0.86
   2   0  -4   33.35    0.93
   2   0  -4   31.42    0.89
   2   0  -4   32.46    0.83
  -2   0   4   32.87    0.89
  -2   0   3   -0.04    0.03
  -2   0   3    0.01    0.02
  -2   0   3    0.00    0.02
   2   0  -3    0.02    0.03
  -2   0   2  982.31   24.42
   2   0  -2  963.37   25.30
   2   0  -2  973.62   25.75
  -2   0   2  975.77   25.75
  -2   0   2  966.88   24.41
  -2   0   2 1000.00   23.23
  -2   0   1   -0.06    0.02
  -2   0   1   -0.01    0.03
  -2   0   1   -0.02    0.02
   2   0  -1   -0.04    0.02
   2   0  -1   -0.03    0.02
  -2   0   0  695.81   15.86
   2   0   0  696.25   17.12
  -2   0   0  683.34   17.08
  -2   0   0  657.82   16.25
  -2   0   0  688.05   17.10
   2   0   0  654.44   17.84
  -2   0  -1   -0.03    0.04
  -2   0  -1    0.05    0.04
  -2   0  -1    0.03    0.04
  -2   0  -1   -0.06    0.03
   2   0   1   -0.06    0.03
  -2   0  -1    0.06    0.05
   2   0   1    0.01    0.04
   2   0   2   50.57    1.43
  -2   0  -2   49.39    1.29
  -2   0  -2   51.00    1.43
  -2   0  -2   50.45    1.26
   2   0   2   49.57    1.35
  -2   0  -2   51.24    1.25
   2   0   2   49.72    1.21
  -2   0  -3   -0.01    0.04
  -2   0  -3    0.00    0.03
   2   0   3   -0.07    0.03
  -2   0  -3   -0.02    0.05
   2   0   3   -0.02    0.04
  -2   0  -3    0.05    0.05
  -2   0  -3   -0.04    0.04
  -2   0  -3    0.01    0.04
   2   0   4   82.67    1.96
  -2   0  -4   78.71    2.29
   2   0   4   81.90    2.16
  -2   0  -4   79.77    2.14
  -2   0  -4   78.91    2.01
  -2   0  -4   79.27    2.06
  -2   0  -4   81.34    2.07
  -2   0  -4   81.19    1.99
  -2   0  -5   -0.03    0.05
  -2   0  -5    0.01    0.06
  -2   0  -5   -0.01    0.06
   2   0   5   -0.12    0.05
   2   0   5   -0.01    0.04
  -2   0  -5    0.12    0.07
  -2   0  -5    0.00    0.03
  -2   0  -5   -0.08    0.04
  -2   0  -6    9.65    0.44
   2   0   6    9.30    0.42
  -2   0  -6    9.00    0.46
   2   0   6    9.78    0.39
  -2   0  -6    9.84    0.42
  -2   0  -6    9.44    0.38
   2   0   7    0.09    0.08
   2   0   7    0.02    0.08
  -2   0  -7    0.00    0.07
  -2   0  -7    0.00    0.08
  -2   0  -7   -0.11    0.08
  -2   0  -7   -0.04    0.08
   2   0   8   11.36    0.50
  -2   0  -8   11.66    0.52
   2   0   8   12.22    0.55
  -2   0  -8   11.86    0.55
  -2   0  -9   -0.12    0.09
   2   0   9    0.02    0.09
   2   0   9   -0.09    0.10
  -2   1  10   -0.02    0.10
   2   1 -10   -0.06    0.09
   2   1 -10    0.05    0.12
  -2   1  10    0.13    0.08
  -2  -1  10   -0.14    0.10
   2  -1 -10    0.13    0.13
  -2  -1  10    0.03    0.08
   2   1  -9    0.22    0.13
   2   1  -9    0.21    0.12
  -2   1   9    0.10    0.08
  -2   1   9    0.13    0.11
  -2  -1   9    0.10    0.10
   2  -1  -9    0.21    0.12
  -2  -1   9    0.23    0.12
  -2   1   8    5.40    0.28
   2   1  -8    5.35    0.33
  -2   1   8    4.80    0.30
   2   1  -8    4.25    0.34
   2   1  -8    4.42    0.31
   2   1  -8    5.30    0.31
  -2  -1   8    5.17    0.32
   2  -1  -8    5.03    0.32
   2  -1  -8    5.46    0.37
  -2  -1   8    5.30    0.31
  -2   1   7   54.91    1.42
  -2   1   7   53.76    1.48
   2   1  -7   52.33    1.50
   2   1  -7   52.89    1.70
   2   1  -7   54.90    1.50
   2   1  -7   55.19    1.55
  -2  -1   7   54.01    1.53
   2  -1  -7   53.37    1.42
  -2  -1   7   54.87    1.47
   2  -1  -7   50.83    1.67
   2  -1  -7   49.44    1.47
   2  -1  -7   52.40    1.51
   2   1  -6   38.30    1.09
   2   1  -6   35.30    1.08
  -2   1   6   37.64    1.02
   2   1  -6   37.57    1.24
   2   1  -6   38.62    1.13
  -2   1   6   36.94    1.05
   2  -1  -6   37.57    1.09
   2  -1  -6   38.35    1.03
   2  -1  -6   38.65    1.08
  -2  -1   6   36.50    1.05
   2  -1  -6   37.95    1.22
  -2  -1   6   37.01    1.10
   2  -1  -6   37.69    0.98
   2   1  -5    7.43    0.37
   2   1  -5    7.84    0.34
   2   1  -5    8.09    0.33
   2   1  -5    7.54    0.23
  -2   1   5    7.51    0.27
  -2   1   5    7.67    0.33
  -2   1   5    7.88    0.27
   2   1  -5    7.39    0.29
   2   1  -5    7.02    0.33
  -2   1   5    7.38    0.29
   2   1  -5    7.55    0.32
   2  -1  -5    7.46    0.28
  -2  -1   5    7.54    0.31
   2  -1  -5    7.86    0.27
   2  -1  -5    7.35    0.30
  -2  -1   5    7.89    0.32
   2  -1  -5    7.32    0.32
  -2  -1   5    7.51    0.31
   2  -1  -5    7.55    0.36
   2   1  -4  149.86    3.68
  -2   1   4  151.37    3.47
  -2   1   4  147.58    3.69
   2   1  -4  142.13    3.62
  -2   1   4  144.73    3.64
   2   1  -4  144.06    3.89
  -2   1   4  147.34    3.40
  -2   1   4  144.12    3.69
   2   1  -4  143.67    3.50
   2   1  -4  143.50    4.00
  -2  -1   4  147.52    3.44
   2  -1  -4  147.63    3.63
  -2  -1   4  147.03    3.77
   2  -1  -4  151.77    3.47
  -2  -1   4  154.16    3.77
   2   1  -3   42.97    1.11
  -2   1   3   43.07    1.10
  -2   1   3   43.63    1.13
   2   1  -3   40.59    1.17
  -2   1   3   43.41    1.05
  -2   1   3   44.15    1.07
   2  -1  -3   43.51    1.22
  -2  -1   3   42.26    1.16
  -2  -1   3   44.49    1.16
   2   1  -2  112.39    3.05
   2   1  -2  117.15    3.01
   2   1  -2  109.14    2.78
  -2   1   2  113.62    2.79
  -2   1   2  115.08    2.77
   2   1  -2  115.64    2.91
  -2   1   2  117.37    2.70
  -2  -1   2  116.09    2.91
   2  -1  -2  113.51    3.04
   2   1  -1  251.97    6.83
  -2   1   1  264.43    6.02
   2   1  -1  248.68    6.69
  -2   1   1  253.88    6.51
  -2   1   1  268.49    6.20
  -2   1   1  249.65    6.52
  -2  -1   1  260.56    6.02
  -2  -1   1  264.96    6.50
  -2  -1   1  277.37    6.79
   2  -1  -1  258.08    6.80
  -2  -1   1  255.94    6.23
  -2   1   0    0.20    0.05
  -2   1   0    0.19    0.06
  -2   1   0    0.23    0.06
  -2   1   0    0.26    0.06
   2   1   0    0.17    0.05
  -2   1   0    0.22    0.05
  -2   1   0    0.15    0.05
  -2   1   0    0.25    0.06
  -2  -1   0    0.26    0.05
   2  -1   0    0.22    0.06
  -2  -1   0    0.16    0.05
   2  -1   0    0.21    0.05
  -2  -1   0    0.09    0.05
  -2  -1   0    0.22    0.05
  -2   1  -1  249.70    6.29
  -2   1  -1  241.13    6.03
  -2   1  -1  251.65    6.10
  -2   1  -1  248.75    5.83
  -2   1  -1  252.80    6.61
   2   1   1  240.59    6.30
   2   1   1  248.56    6.03
  -2   1  -1  247.88    6.01
   2   1   1  251.07    6.29
  -2   1  -1  258.12    6.29
   2   1   1  253.19    6.58
  -2  -1  -1  249.67    5.84
   2  -1   1  247.71    5.68
  -2  -1  -1  249.13    6.01
  -2  -1  -1  249.84    6.29
   2  -1   1  256.89    6.61
  -2  -1  -1  254.40    6.58
   2  -1   1  260.10    6.30
  -2   1  -2   15.81    0.48
  -2   1  -2   15.76    0.49
  -2   1  -2   16.24    0.48
   2   1   2   16.18    0.50
   2   1   2   16.70    0.51
  -2   1  -2   15.95    0.46
  -2   1  -2   15.84    0.50
  -2   1  -2   15.45    0.54
  -2   1  -2   16.19    0.49
   2   1   2   16.19    0.52
   2   1   2   15.48    0.49
  -2  -1  -2   16.15    0.52
   2  -1   2   15.70    0.50
  -2  -1  -2   15.77    0.49
  -2  -1  -2   16.17    0.49
  -2  -1  -2   15.61    0.47
   2  -1   2   16.17    0.47
  -2   1  -3  246.05    6.16
   2   1   3  254.63    5.75
  -2   1  -3  254.53    6.19
  -2   1  -3  264.04    6.30
  -2   1  -3  254.14    6.76
   2   1   3  248.75    6.17
  -2   1  -3  251.98    5.92
  -2   1  -3  254.13    6.42
   2   1   3  247.59    6.41
   2   1   3  251.43    6.40
  -2   1  -3  251.57    6.11
  -2  -1  -3  257.32    6.39
   2  -1   3  252.75    6.42
  -2  -1  -3  250.28    6.72
  -2  -1  -3  256.88    6.17
  -2  -1  -3  257.77    6.13
   2  -1   3  253.04    5.80
  -2  -1  -3  251.10    5.94
  -2   1  -4   30.57    0.93
   2   1   4   31.79    0.94
  -2   1  -4   31.91    1.03
  -2   1  -4   31.30    0.85
  -2   1  -4   31.97    0.92
  -2   1  -4   30.74    0.87
  -2   1  -4   30.79    0.92
   2   1   4   31.87    0.93
   2   1   4   31.35    0.82
  -2   1  -4   31.28    0.89
  -2  -1  -4   31.35    0.91
   2  -1   4   30.79    0.87
  -2  -1  -4   31.90    0.87
   2  -1   4   30.76    0.94
  -2  -1  -4   30.67    0.99
  -2  -1  -4   32.96    0.92
  -2  -1  -4   30.48    0.90
  -2   1  -5   41.63    1.13
  -2   1  -5   40.06    1.06
   2   1   5   39.28    1.18
  -2   1  -5   40.53    1.17
  -2   1  -5   39.25    1.29
   2   1   5   39.68    1.05
  -2   1  -5   40.40    1.10
  -2   1  -5   40.63    1.16
  -2  -1  -5   40.64    1.15
  -2  -1  -5   39.21    1.26
   2  -1   5   38.13    1.19
  -2  -1  -5   40.20    1.10
   2  -1   5   40.28    1.11
   2   1   6    3.51    0.22
  -2   1  -6    3.63    0.24
  -2   1  -6    3.82    0.22
  -2   1  -6    3.76    0.27
  -2   1  -6    4.02    0.22
   2   1   6    3.86    0.25
  -2   1  -6    3.93    0.25
  -2   1  -6    3.74    0.29
   2  -1   6    3.53    0.25
  -2  -1  -6    3.38    0.25
  -2  -1  -6    3.87    0.26
   2  -1   6    4.01    0.26
  -2  -1  -6    3.50    0.27
  -2  -1  -6    3.40    0.24
  -2   1  -7   22.19    0.76
  -2   1  -7   22.44    0.74
  -2   1  -7   22.17    0.80
  -2   1  -7   20.71    0.87
   2   1   7   22.68    0.71
   2   1   7   22.10    0.80
  -2  -1  -7   21.15    0.85
  -2  -1  -7   23.78    0.79
  -2  -1  -7   20.80    0.79
   2  -1   7   21.93    0.76
   2  -1   7   21.77    0.80
  -2  -1  -7   22.10    0.73
  -2   1  -8    0.15    0.11
   2   1   8    0.12    0.10
   2   1   8   -0.02    0.09
  -2  -1  -8    0.25    0.13
  -2  -1  -8    0.14    0.12
   2  -1   8    0.46    0.13
   2  -1   8    0.04    0.10
   2   1   9    4.36    0.34
  -2   1  -9    5.06    0.37
  -2  -1  -9    5.48    0.37
   2  -1   9    4.58    0.35
  -2  -1  -9    4.45    0.35
   2  -1   9    4.41    0.34
   2   2 -10    1.17    0.22
   2   2 -10    1.04    0.21
   2   2 -10    1.26    0.24
   2  -2 -10    1.22    0.22
  -2  -2  10    1.28    0.21
  -2  -2  10    0.83    0.20
   2   2  -9   20.58    0.78
   2   2  -9   18.97    0.79
   2   2  -9   20.47    0.76
  -2   2   9   20.43    0.70
   2   2  -9   19.25    0.79
  -2  -2   9   20.31    0.78
  -2  -2   9   18.93    0.76
   2  -2  -9   19.00    0.77
   2   2  -8    5.09    0.33
   2   2  -8    5.45    0.36
   2   2  -8    5.96    0.35
  -2   2   8    5.47    0.30
   2   2  -8    5.37    0.33
  -2   2   8    5.46    0.28
   2  -2  -8    5.07    0.36
   2  -2  -8    5.70    0.35
  -2  -2   8    5.85    0.34
  -2  -2   8    5.54    0.35
   2  -2  -8    5.54    0.31
   2   2  -7   29.43    1.00
   2   2  -7   29.73    1.09
  -2   2   7   30.21    0.87
  -2   2   7   31.33    1.00
   2   2  -7   29.31    0.95
   2   2  -7   29.55    1.01
  -2   2   7   28.85    0.88
   2   2  -7   31.11    0.98
  -2  -2   7   30.11    0.94
   2  -2  -7   30.37    0.87
  -2  -2   7   29.53    0.97
   2  -2  -7   31.00    1.06
   2  -2  -7   29.74    0.91
   2  -2  -7   30.64    0.98
  -2   2   6   13.82    0.45
  -2   2   6   13.49    0.43
   2   2  -6   13.69    0.53
   2   2  -6   12.08    0.57
  -2   2   6   12.47    0.52
   2   2  -6   13.30    0.52
   2   2  -6   13.90    0.55
   2   2  -6   14.40    0.52
   2  -2  -6   12.71    0.47
   2  -2  -6   13.45    0.55
  -2  -2   6   12.61    0.50
  -2  -2   6   12.15    0.49
   2  -2  -6   13.97    0.52
   2  -2  -6   12.96    0.45
   2   2  -5    0.15    0.07
   2   2  -5    0.09    0.07
  -2   2   5    0.08    0.07
  -2   2   5    0.06    0.03
   2   2  -5    0.05    0.07
   2   2  -5    0.22    0.09
   2   2  -5    0.19    0.08
  -2   2   5    0.17    0.04
  -2   2   5    0.12    0.06
   2  -2  -5   -0.04    0.05
  -2  -2   5    0.15    0.07
   2  -2  -5    0.02    0.06
   2  -2  -5    0.12    0.05
  -2  -2   5    0.08    0.06
   2   2  -4    0.07    0.05
  -2   2   4    0.17    0.07
  -2   2   4    0.07    0.04
  -2   2   4    0.10    0.03
   2   2  -4    0.09    0.06
  -2   2   4    0.11    0.03
   2   2  -4    0.12    0.06
  -2   2   4    0.05    0.06
   2   2  -4    0.16    0.07
  -2   2   4    0.15    0.06
   2   2  -4    0.17    0.04
   2   2  -4    0.08    0.06
  -2   2   4    0.04    0.04
   2   2  -4    0.08    0.06
   2  -2  -4    0.10    0.06
  -2  -2   4    0.11    0.06
  -2  -2   4    0.12    0.06
   2   2  -3   95.63    2.51
  -2   2   3   93.36    2.35
   2   2  -3   91.13    2.43
   2   2  -3   90.50    2.39
   2   2  -3   90.64    2.44
  -2   2   3   94.44    2.33
   2   2  -3   89.13    2.33
  -2   2   3   93.21    2.26
  -2   2   3   94.59    2.33
   2   2  -3   92.35    2.25
  -2   2   3   91.73    2.34
   2   2  -3   96.77    2.19
  -2  -2   3   95.85    2.44
  -2  -2   3   92.43    2.21
   2  -2  -3   93.11    2.51
  -2  -2   3   93.61    2.18
  -2   2   2   61.65    1.54
  -2   2   2   60.75    1.65
   2   2  -2   62.28    1.67
   2   2  -2   61.50    1.67
   2   2  -2   59.38    1.59
   2   2  -2   59.98    1.50
   2   2  -2   59.78    1.63
  -2   2   2   61.35    1.55
  -2   2   2   62.30    1.51
   2   2  -2   59.20    1.54
   2   2  -2   59.07    1.61
  -2   2   2   60.41    1.56
   2  -2  -2   61.54    1.65
  -2  -2   2   59.58    1.46
  -2  -2   2   61.49    1.62
  -2  -2   2   61.18    1.46
   2   2  -1  159.81    4.04
  -2   2   1  163.89    4.16
  -2   2   1  169.74    4.18
   2   2  -1  163.02    4.11
  -2   2   1  162.99    4.06
  -2   2   1  166.33    3.93
  -2   2   1  167.97    4.04
   2   2  -1  169.90    4.38
  -2   2   1  162.86    4.10
  -2   2   1  166.12    4.19
   2   2  -1  170.77    4.01
  -2   2   1  165.99    4.39
   2  -2  -1  169.20    4.40
   2  -2  -1  161.23    3.80
  -2  -2   1  171.86    4.23
  -2  -2   1  170.07    3.90
   2   2   0   24.43    0.65
  -2   2   0   22.96    0.65
  -2   2   0   22.80    0.66
   2   2   0   22.73    0.64
  -2   2   0   22.02    0.66
  -2   2   0   23.51    0.66
   2   2   0   23.31    0.64
  -2   2   0   22.90    0.63
  -2   2   0   22.89    0.69
  -2   2   0   22.57    0.67
  -2   2   0   23.04    0.65
   2  -2   0   22.47    0.64
  -2  -2   0   22.69    0.62
  -2  -2   0   22.65    0.64
  -2  -2   0   23.13    0.67
   2  -2   0   22.94    0.61
   2  -2   0   24.61    0.69
   2   2   1  185.18    4.52
   2   2   1  183.55    4.70
  -2   2  -1  187.22    4.37
  -2   2  -1  189.79    4.72
   2   2   1  190.65    4.88
  -2   2  -1  186.10    4.71
  -2   2  -1  187.06    4.50
   2   2   1  186.00    4.52
  -2   2  -1  182.59    4.65
  -2   2  -1  183.29    4.53
  -2   2  -1  181.99    4.58
  -2   2  -1  174.73    4.75
   2  -2   1  185.29    4.26
   2  -2   1  194.64    4.95
  -2  -2  -1  183.62    4.70
   2  -2   1  189.17    4.71
  -2  -2  -1  185.80    4.88
  -2  -2  -1  185.55    4.51
  -2  -2  -1  186.11    4.38
  -2   2  -2   50.64    1.49
  -2   2  -2   52.92    1.37
   2   2   2   51.78    1.28
   2   2   2   51.64    1.37
  -2   2  -2   48.49    1.36
  -2   2  -2   53.23    1.43
   2   2   2   52.96    1.43
  -2   2  -2   49.80    1.41
  -2   2  -2   50.29    1.34
  -2   2  -2   50.83    1.30
   2   2   2   53.18    1.40
   2   2   2   54.86    1.44
  -2   2  -2   51.88    1.39
  -2  -2  -2   50.83    1.32
   2  -2   2   52.90    1.42
   2  -2   2   51.08    1.30
  -2  -2  -2   52.30    1.38
  -2  -2  -2   54.15    1.44
  -2  -2  -2   48.51    1.36
  -2   2  -3    4.68    0.25
  -2   2  -3    4.71    0.23
   2   2   3    4.61    0.24
   2   2   3    4.76    0.24
  -2   2  -3    4.89    0.22
  -2   2  -3    4.58    0.25
  -2   2  -3    4.58    0.24
   2   2   3    4.66    0.23
  -2   2  -3    4.77    0.25
  -2   2  -3    4.53    0.26
  -2  -2  -3    4.56    0.20
  -2  -2  -3    4.64    0.22
   2  -2   3    4.75    0.24
  -2  -2  -3    4.52    0.24
  -2  -2  -3    4.44    0.22
   2  -2   3    4.63    0.23
   2   2   4    0.07    0.06
  -2   2  -4    0.03    0.06
  -2   2  -4    0.25    0.08
  -2   2  -4    0.11    0.07
  -2   2  -4    0.15    0.07
   2   2   4    0.12    0.08
  -2   2  -4    0.09    0.08
   2   2   4    0.19    0.05
  -2   2  -4    0.24    0.07
  -2   2  -4    0.11    0.07
  -2  -2  -4    0.11    0.08
   2  -2   4    0.24    0.08
   2  -2   4    0.17    0.08
  -2  -2  -4    0.08    0.07
  -2  -2  -4    0.24    0.07
  -2  -2  -4    0.10    0.07
   2   2   5   13.16    0.53
  -2   2  -5   13.11    0.47
   2   2   5   12.76    0.50
  -2   2  -5   12.88    0.49
  -2   2  -5   13.46    0.52
  -2   2  -5   12.19    0.51
  -2   2  -5   13.39    0.44
  -2   2  -5   13.67    0.58
  -2  -2  -5   12.85    0.48
   2  -2   5   12.30    0.51
  -2  -2  -5   12.59    0.51
  -2  -2  -5   13.20    0.52
   2  -2   5   13.52    0.52
  -2  -2  -5   13.41    0.51
  -2   2  -6    6.79    0.32
   2   2   6    6.00    0.37
  -2   2  -6    6.69    0.33
  -2   2  -6    5.86    0.38
   2   2   6    6.99    0.35
  -2   2  -6    6.89    0.36
  -2   2  -6    6.80    0.37
  -2  -2  -6    5.97    0.35
   2  -2   6    6.69    0.36
  -2  -2  -6    7.19    0.37
  -2  -2  -6    6.26    0.35
   2  -2   6    6.45    0.36
  -2  -2  -6    6.31    0.33
  -2   2  -7   24.42    0.86
   2   2   7   23.66    0.85
  -2   2  -7   22.38    0.85
  -2  -2  -7   23.77    0.84
   2  -2   7   25.70    0.85
  -2  -2  -7   24.30    0.80
  -2  -2  -7   24.27    0.90
  -2  -2  -7   24.37    0.87
   2   2   8    5.77    0.36
  -2   2  -8    5.41    0.38
  -2   2  -8    5.91    0.37
  -2  -2  -8    5.82    0.39
  -2  -2  -8    5.59    0.37
  -2  -2  -8    5.38    0.34
   2  -2   8    5.57    0.37
  -2   2  -9    8.03    0.48
   2  -2   9    9.38    0.51
  -2  -2  -9    7.98    0.49
  -2  -2  -9    8.50    0.47
   2   3  -9    7.27    0.43
   2   3  -9    6.88    0.44
   2   3  -9    7.25    0.42
  -2   3   9    6.45    0.34
  -2   3   9    6.19    0.44
   2   3  -9    6.97    0.42
   2  -3  -9    6.69    0.39
   2  -3  -9    6.82    0.42
  -2  -3   9    7.42    0.45
  -2   3   8   11.29    0.45
   2   3  -8   11.91    0.54
   2   3  -8   12.83    0.59
   2   3  -8   11.30    0.53
  -2   3   8   11.20    0.56
   2   3  -8   12.47    0.56
   2  -3  -8   10.34    0.52
   2  -3  -8   11.31    0.47
  -2  -3   8   11.07    0.54
  -2  -3   8   10.45    0.52
   2  -3  -8   11.35    0.50
   2   3  -7    0.85    0.15
  -2   3   7    0.81    0.11
   2   3  -7    0.37    0.14
  -2   3   7    0.50    0.15
   2   3  -7    0.51    0.15
   2   3  -7    0.81    0.16
   2   3  -7    0.81    0.16
   2  -3  -7    0.42    0.12
  -2  -3   7    0.81    0.15
  -2  -3   7    0.69    0.15
   2  -3  -7    0.67    0.13
   2  -3  -7    0.71    0.14
   2   3  -6   43.59    1.35
   2   3  -6   44.07    1.45
   2   3  -6   44.90    1.31
   2   3  -6   44.65    1.38
  -2   3   6   45.06    1.24
   2   3  -6   46.62    1.37
  -2   3   6   44.44    1.35
   2  -3  -6   44.29    1.24
  -2  -3   6   45.56    1.28
   2  -3  -6   45.52    1.39
  -2  -3   6   45.01    1.36
  -2   3   5    0.70    0.13
  -2   3   5    0.73    0.14
  -2   3   5    0.95    0.15
   2   3  -5    0.84    0.14
  -2   3   5    0.94    0.09
   2   3  -5    0.80    0.15
   2   3  -5    0.78    0.13
  -2   3   5    0.94    0.10
   2   3  -5    0.83    0.14
   2   3  -5    0.71    0.14
  -2  -3   5    0.82    0.14
   2  -3  -5    0.70    0.11
  -2  -3   5    0.64    0.12
   2  -3  -5    0.90    0.13
   2   3  -4   95.59    2.58
  -2   3   4   99.16    2.46
  -2   3   4   94.55    2.45
  -2   3   4   97.23    2.47
   2   3  -4   95.30    2.63
   2   3  -4   94.86    2.36
   2   3  -4   94.60    2.54
  -2   3   4   96.79    2.40
  -2   3   4   97.67    2.50
   2   3  -4   94.27    2.70
   2   3  -4   99.42    2.48
   2   3  -4   95.05    2.58
  -2   3   4   98.73    2.48
  -2  -3   4   94.74    2.28
  -2  -3   4   93.04    2.34
   2  -3  -4   95.37    2.39
  -2  -3   4   96.10    2.58
  -2   3   3   -0.05    0.05
   2   3  -3   -0.01    0.05
   2   3  -3    0.03    0.05
  -2   3   3   -0.09    0.06
   2   3  -3   -0.05    0.04
  -2   3   3   -0.03    0.06
  -2   3   3   -0.03    0.04
   2   3  -3   -0.02    0.04
  -2   3   3    0.01    0.03
   2   3  -3    0.03    0.05
   2   3  -3    0.13    0.06
   2   3  -3    0.03    0.04
   2   3  -3    0.00    0.05
  -2  -3   3   -0.04    0.05
   2  -3  -3   -0.02    0.03
  -2  -3   3    0.00    0.04
   2  -3  -3    0.07    0.04
  -2  -3   3   -0.04    0.04
   2   3  -2   46.65    1.32
  -2   3   2   48.18    1.29
   2   3  -2   46.18    1.31
  -2   3   2   49.29    1.26
  -2   3   2   46.15    1.27
   2   3  -2   47.69    1.27
  -2   3   2   47.88    1.28
  -2   3   2   47.03    1.25
   2   3  -2   47.87    1.23
   2   3  -2   46.09    1.19
   2   3  -2   48.99    1.35
  -2   3   2   49.07    1.31
   2   3  -2   47.77    1.32
   2   3  -2   47.80    1.34
   2   3  -2   46.61    1.35
  -2   3   2   45.73    1.28
  -2  -3   2   46.74    1.19
   2  -3  -2   47.90    1.31
  -2  -3   2   46.01    1.17
  -2  -3   2   45.61    1.32
   2  -3  -2   47.03    1.14
  -2   3   1    4.97    0.20
   2   3  -1    4.86    0.19
  -2   3   1    4.82    0.24
  -2   3   1    4.83    0.23
  -2   3   1    4.46    0.23
   2   3  -1    4.78    0.22
   2   3  -1    5.01    0.22
  -2   3   1    5.11    0.21
  -2   3   1    4.58    0.23
  -2   3   1    4.72    0.23
   2   3  -1    4.62    0.23
   2   3  -1    4.98    0.18
  -2   3   1    4.71    0.21
   2  -3  -1    4.80    0.19
   2  -3  -1    5.17    0.20
  -2  -3   1    5.03    0.23
  -2  -3   1    4.65    0.18
  -2  -3   1    5.11    0.21
   2   3   0    0.32    0.07
   2   3   0    0.32    0.07
  -2   3   0    0.37    0.08
   2   3   0    0.21    0.06
  -2   3   0    0.45    0.09
  -2   3   0    0.12    0.05
   2   3   0    0.29    0.07
  -2   3   0    0.43    0.09
  -2   3   0    0.27    0.06
  -2   3   0    0.36    0.08
  -2   3   0    0.26    0.06
  -2   3   0    0.27    0.08
   2  -3   0    0.35    0.06
   2  -3   0    0.28    0.06
  -2  -3   0    0.25    0.07
   2  -3   0    0.31    0.06
  -2  -3   0    0.12    0.05
  -2   3  -1   82.97    2.23
   2   3   1   82.72    2.16
   2   3   1   83.04    2.22
  -2   3  -1   85.48    2.08
  -2   3  -1   82.31    2.24
  -2   3  -1   83.59    2.17
  -2   3  -1   84.86    2.32
   2   3   1   82.66    2.13
  -2   3  -1   83.86    2.14
  -2   3  -1   83.97    2.20
  -2  -3  -1   86.78    2.21
   2  -3   1   85.73    2.22
   2  -3   1   84.94    2.03
  -2  -3  -1   85.29    2.09
   2   3   2   14.13    0.42
   2   3   2   13.80    0.49
  -2   3  -2   14.04    0.46
  -2   3  -2   13.40    0.51
  -2   3  -2   13.88    0.48
  -2   3  -2   14.51    0.42
  -2   3  -2   13.95    0.51
  -2   3  -2   14.46    0.52
  -2   3  -2   14.31    0.50
  -2   3  -2   14.33    0.51
   2  -3   2   13.79    0.49
  -2  -3  -2   13.81    0.48
  -2  -3  -2   13.28    0.49
  -2  -3  -2   14.60    0.43
   2  -3   2   14.40    0.47
  -2   3  -3   10.81    0.41
  -2   3  -3   11.26    0.46
   2   3   3   10.30    0.43
  -2   3  -3   10.71    0.38
  -2   3  -3    9.69    0.43
  -2   3  -3   10.54    0.44
  -2   3  -3   10.46    0.45
   2   3   3   11.11    0.44
  -2   3  -3   11.41    0.37
  -2   3  -3   10.29    0.44
  -2  -3  -3   11.63    0.44
  -2  -3  -3   11.23    0.42
   2  -3   3   11.10    0.42
  -2  -3  -3   12.05    0.39
   2  -3   3   10.34    0.42
  -2   3  -4   62.51    1.62
  -2   3  -4   65.37    1.70
   2   3   4   62.87    1.79
  -2   3  -4   61.62    1.75
  -2   3  -4   65.99    1.77
  -2   3  -4   66.98    1.83
  -2   3  -4   64.00    1.81
   2   3   4   64.56    1.77
  -2   3  -4   63.44    1.91
   2  -3   4   63.00    1.67
  -2  -3  -4   63.95    1.75
  -2  -3  -4   64.19    1.69
  -2   3  -5   74.09    2.24
  -2   3  -5   73.30    2.05
  -2   3  -5   76.42    2.05
   2   3   5   75.02    2.07
   2   3   5   72.66    2.08
  -2   3  -5   75.27    1.97
  -2   3  -5   76.10    2.11
  -2   3  -5   77.05    1.88
  -2  -3  -5   73.78    2.03
   2  -3   5   74.46    1.96
  -2  -3  -5   72.52    1.95
   2   3   6    7.86    0.40
   2   3   6    8.29    0.44
  -2   3  -6    7.81    0.42
  -2   3  -6    7.99    0.43
  -2   3  -6    7.62    0.35
  -2   3  -6    7.69    0.45
  -2   3  -6    8.26    0.40
  -2  -3  -6    7.43    0.38
  -2  -3  -6    7.35    0.40
  -2  -3  -6    7.67    0.41
   2  -3   6    7.67    0.41
  -2   3  -7    0.01    0.10
  -2   3  -7    0.42    0.14
   2   3   7    0.22    0.14
   2   3   7    0.19    0.10
  -2   3  -7    0.19    0.12
   2  -3   7    0.19    0.12
  -2  -3  -7    0.29    0.12
  -2  -3  -7    0.34    0.13
  -2  -3  -7    0.21    0.11
   2   3   8    2.12    0.26
  -2   3  -8    2.18    0.29
  -2   3  -8    2.32    0.29
   2  -3   8    2.27    0.30
  -2  -3  -8    2.07    0.27
  -2  -3  -8    2.20    0.26
  -2  -3  -8    2.92    0.32
   2   4  -9    1.36    0.25
   2   4  -9    0.89    0.20
   2   4  -9    1.50    0.25
  -2   4   9    1.50    0.26
   2  -4  -9    0.96    0.20
   2  -4  -9    1.07    0.21
  -2  -4   9    0.98    0.21
   2   4  -8    7.04    0.43
   2   4  -8    5.92    0.39
   2   4  -8    6.66    0.44
  -2   4   8    6.18    0.32
  -2   4   8    5.17    0.40
   2  -4  -8    6.51    0.39
   2  -4  -8    5.89    0.40
   2  -4  -8    6.15    0.36
  -2  -4   8    7.26    0.43
   2   4  -7    7.05    0.39
  -2   4   7    6.87    0.43
  -2   4   7    6.88    0.32
   2   4  -7    7.16    0.42
   2   4  -7    6.30    0.42
   2   4  -7    7.32    0.41
   2   4  -7    6.84    0.44
   2  -4  -7    7.63    0.38
   2  -4  -7    7.42    0.40
  -2  -4   7    6.94    0.40
  -2   4   6   12.37    0.46
   2   4  -6   12.81    0.57
   2   4  -6   12.82    0.54
   2   4  -6   11.57    0.56
   2   4  -6   12.74    0.53
  -2   4   6   11.46    0.55
   2   4  -6   12.91    0.59
   2  -4  -6   12.54    0.51
  -2  -4   6   12.49    0.52
   2   4  -5    0.15    0.09
  -2   4   5   -0.11    0.10
  -2   4   5    0.18    0.11
   2   4  -5    0.24    0.11
  -2   4   5    0.18    0.10
   2   4  -5    0.15    0.11
   2   4  -5    0.29    0.11
   2   4  -5    0.15    0.09
   2  -4  -5    0.15    0.11
  -2  -4   5    0.16    0.09
  -2   4   4   11.95    0.51
   2   4  -4   12.85    0.51
   2   4  -4   13.45    0.51
   2   4  -4   13.15    0.55
  -2   4   4   12.41    0.51
  -2   4   4   12.84    0.53
   2   4  -4   13.28    0.52
   2   4  -4   12.20    0.53
   2  -4  -4   13.12    0.50
  -2  -4   4   12.24    0.47
   2   4  -3   16.43    0.59
  -2   4   3   16.36    0.60
  -2   4   3   15.87    0.60
   2   4  -3   17.08    0.63
   2   4  -3   17.31    0.54
   2   4  -3   16.84    0.63
  -2   4   3   16.28    0.55
   2   4  -3   16.82    0.58
   2   4  -3   16.58    0.52
   2   4  -3   16.64    0.61
  -2   4   3   16.92    0.57
  -2   4   3   17.37    0.60
   2   4  -3   17.87    0.63
  -2  -4   3   16.00    0.51
  -2  -4   3   16.45    0.54
   2   4  -2  105.12    2.81
   2   4  -2  108.87    2.89
  -2   4   2  102.90    2.69
  -2   4   2  103.52    2.78
  -2   4   2  104.73    2.77
  -2   4   2  109.45    2.80
   2   4  -2  109.81    2.77
  -2   4   2  112.63    2.79
   2   4  -2  107.28    2.70
   2   4  -2  107.32    2.84
   2   4  -2  109.64    2.63
  -2  -4   2  108.35    2.63
  -2  -4   2  109.60    2.55
  -2   4   1   28.68    0.86
  -2   4   1   29.27    0.88
   2   4  -1   28.80    0.87
  -2   4   1   28.36    0.88
  -2   4   1   28.35    0.88
   2   4  -1   27.88    0.88
   2   4  -1   28.31    0.91
  -2   4   1   28.11    0.89
   2   4  -1   30.25    0.86
  -2   4   1   29.36    0.87
  -2  -4   1   30.36    0.83
   2  -4  -1   28.33    0.76
  -2   4   0   37.59    1.11
   2   4   0   37.87    1.07
  -2   4   0   36.38    1.06
  -2   4   0   38.84    1.12
  -2   4   0   37.40    1.11
   2   4   0   37.00    1.09
  -2   4   0   36.80    1.09
  -2   4   0   39.29    1.13
   2   4   0   37.43    1.08
  -2   4   0   38.98    1.09
  -2  -4   0   37.59    1.05
   2  -4   0   38.49    0.99
  -2   4  -1   16.60    0.57
  -2   4  -1   17.09    0.60
  -2   4  -1   16.90    0.56
   2   4   1   16.39    0.54
   2   4   1   16.80    0.58
  -2   4  -1   15.87    0.59
  -2   4  -1   16.14    0.60
  -2   4  -1   16.09    0.60
  -2   4  -1   17.50    0.57
  -2  -4  -1   16.65    0.56
   2  -4   1   16.82    0.53
  -2   4  -2    7.52    0.34
  -2   4  -2    7.83    0.35
  -2   4  -2    7.34    0.37
   2   4   2    7.29    0.30
  -2   4  -2    6.87    0.37
   2   4   2    7.27    0.36
  -2   4  -2    7.92    0.38
  -2   4  -2    7.94    0.35
  -2   4  -2    8.49    0.39
  -2  -4  -2    8.19    0.36
   2  -4   2    8.19    0.34
  -2   4  -3    0.62    0.14
  -2   4  -3    0.63    0.14
   2   4   3    0.77    0.15
  -2   4  -3    0.99    0.14
  -2   4  -3    0.63    0.13
  -2   4  -3    0.89    0.16
  -2   4  -3    0.63    0.12
  -2   4  -3    0.58    0.12
  -2  -4  -3    0.46    0.12
  -2  -4  -3    0.84    0.14
   2  -4   3    0.72    0.13
  -2   4  -4    2.91    0.21
  -2   4  -4    2.48    0.26
  -2   4  -4    2.31    0.26
  -2   4  -4    2.50    0.27
  -2   4  -4    2.62    0.20
   2   4   4    3.03    0.29
   2  -4   4    2.51    0.25
  -2  -4  -4    2.67    0.25
  -2  -4  -4    2.56    0.27
  -2   4  -5    3.17    0.26
  -2   4  -5    3.40    0.27
  -2   4  -5    2.76    0.30
   2   4   5    2.54    0.23
   2   4   5    3.38    0.32
  -2   4  -5    3.44    0.24
  -2   4  -5    3.05    0.26
  -2  -4  -5    3.10    0.26
  -2  -4  -5    2.91    0.27
   2  -4   5    3.39    0.27
  -2   4  -6   12.77    0.59
   2   4   6   13.54    0.63
  -2   4  -6   12.21    0.57
  -2   4  -6   13.84    0.63
   2   4   6   13.07    0.57
  -2  -4  -6   13.22    0.56
   2  -4   6   13.64    0.59
  -2  -4  -6   13.00    0.58
  -2   4  -7    4.74    0.35
   2   4   7    4.09    0.31
   2   4   7    4.16    0.35
  -2   4  -7    4.59    0.36
  -2   4  -7    4.61    0.34
  -2  -4  -7    3.85    0.31
  -2  -4  -7    4.43    0.34
  -2  -4  -7    4.57    0.33
   2  -4   7    3.89    0.37
  -2   4  -8    3.69    0.38
   2   4   8    2.86    0.36
  -2   4  -8    3.36    0.36
  -2   4  -8    3.97    0.38
  -2  -4  -8    3.52    0.36
  -2  -4  -8    3.58    0.34
   2  -4   8    3.45    0.36
  -2  -4  -8    2.84    0.33
  -2   5   8    0.41    0.17
   2   5  -8    0.34    0.15
   2   5  -8    0.04    0.12
  -2  -5   8    0.01    0.13
   2  -5  -8    0.01    0.11
   2  -5  -8   -0.01    0.10
  -2   5   7    2.15    0.29
   2   5  -7    2.06    0.27
   2   5  -7    1.83    0.27
   2   5  -7    2.05    0.30
   2  -5  -7    1.67    0.24
   2  -5  -7    1.80    0.25
  -2  -5   7    2.29    0.27
   2   5  -6    0.82    0.19
   2   5  -6    1.18    0.20
   2   5  -6    1.22    0.22
  -2   5   6    1.10    0.21
   2  -5  -6    1.06    0.19
  -2  -5   6    1.39    0.21
  -2   5   5   27.72    1.01
  -2   5   5   28.89    0.99
   2   5  -5   29.51    1.05
   2   5  -5   29.88    0.99
   2   5  -5   30.55    1.04
  -2   5   5   28.90    0.97
  -2  -5   5   30.24    0.93
   2  -5  -5   27.91    0.95
   2   5  -4    0.13    0.11
   2   5  -4    0.28    0.13
  -2   5   4    0.28    0.12
  -2   5   4    0.03    0.10
  -2   5   4    0.22    0.12
   2   5  -4    0.55    0.14
  -2  -5   4    0.30    0.11
   2  -5  -4    0.46    0.13
   2   5  -3   30.96    1.03
   2   5  -3   30.95    0.90
  -2   5   3   28.72    0.99
  -2   5   3   30.68    1.01
  -2   5   3   30.93    0.99
   2   5  -3   30.95    1.03
   2   5  -3   32.91    1.01
  -2   5   3   32.73    0.97
  -2  -5   3   30.99    0.89
   2  -5  -3   29.89    0.97
  -2   5   2    0.55    0.11
   2   5  -2    0.32    0.12
  -2   5   2    0.53    0.14
   2   5  -2    0.16    0.10
  -2   5   2    0.22    0.12
   2   5  -2    0.55    0.13
  -2   5   2    0.34    0.11
  -2   5   2    0.57    0.12
   2   5  -2    0.21    0.10
   2   5  -2    0.39    0.11
  -2   5   2    0.45    0.14
   2   5  -2    0.30    0.12
  -2  -5   2    0.45    0.11
   2   5  -1   12.22    0.53
  -2   5   1   12.45    0.52
   2   5  -1   12.14    0.51
   2   5  -1   12.68    0.51
   2   5  -1   12.32    0.49
  -2   5   1   12.59    0.51
  -2   5   1   12.76    0.51
  -2   5   1   12.31    0.50
  -2   5   1   11.66    0.51
   2   5  -1   11.63    0.48
  -2   5   1   11.86    0.48
  -2  -5   1   12.17    0.47
   2   5   0    1.64    0.19
   2   5   0    1.31    0.19
  -2   5   0    2.06    0.23
  -2   5   0    1.72    0.21
  -2   5   0    1.83    0.21
  -2   5   0    1.43    0.18
  -2   5   0    1.62    0.21
  -2   5   0    1.83    0.21
  -2  -5   0    1.75    0.20
  -2   5  -1   32.57    1.05
  -2   5  -1   32.36    1.00
   2   5   1   31.54    1.01
  -2   5  -1   30.78    1.02
  -2   5  -1   32.87    1.05
  -2   5  -1   32.14    0.98
   2   5   1   32.11    0.97
  -2  -5  -1   33.24    0.99
   2  -5   1   32.51    0.92
  -2   5  -2    2.02    0.24
   2   5   2    1.77    0.22
  -2   5  -2    1.70    0.20
  -2   5  -2    1.90    0.21
  -2   5  -2    1.92    0.23
  -2   5  -2    1.79    0.22
  -2   5  -2    1.70    0.22
  -2  -5  -2    1.60    0.20
   2  -5   2    1.85    0.20
  -2   5  -3   32.70    1.09
  -2   5  -3   32.49    0.99
   2   5   3   30.36    1.03
  -2   5  -3   32.80    1.08
  -2   5  -3   31.95    1.07
  -2   5  -3   29.85    1.03
  -2   5  -3   31.51    0.95
  -2  -5  -3   31.52    1.04
   2  -5   3   31.70    0.96
  -2  -5  -3   31.81    1.01
   2   5   4    0.12    0.11
  -2   5  -4   -0.08    0.08
  -2   5  -4    0.02    0.09
  -2   5  -4    0.02    0.10
  -2   5  -4   -0.03    0.09
   2  -5   4   -0.10    0.08
  -2  -5  -4   -0.02    0.09
  -2  -5  -4   -0.04    0.08
  -2   5  -5   13.58    0.64
   2   5   5   12.52    0.61
  -2   5  -5   13.51    0.62
  -2   5  -5   12.68    0.60
   2  -5   5   13.69    0.59
  -2  -5  -5   14.00    0.62
  -2  -5  -5   13.74    0.60
   2   5   6    0.23    0.15
  -2   5  -6    0.46    0.16
  -2   5  -6    0.66    0.17
  -2   5  -6    0.28    0.16
  -2  -5  -6    0.27    0.14
   2  -5   6    0.43    0.15
  -2  -5  -6    0.59    0.16
  -2   6   6    0.24    0.14
   2   6  -6    0.25    0.14
   2   6  -6    0.29    0.15
   2   6  -6    0.04    0.14
   2  -6  -6    0.09    0.12
  -2   6   5    0.45    0.16
   2   6  -5    0.30    0.15
   2   6  -5    0.49    0.15
  -2   6   5    0.40    0.15
   2   6  -5    0.29    0.16
   2  -6  -5    0.36    0.15
   2   6  -4    0.53    0.17
  -2   6   4    0.16    0.12
   2   6  -4    0.31    0.14
  -2   6   4    0.12    0.12
   2   6  -4    0.29    0.14
  -2   6   4    0.51    0.16
   2  -6  -4    0.18    0.12
   2   6  -3    4.69    0.33
  -2   6   3    4.12    0.27
  -2   6   3    3.99    0.32
  -2   6   3    4.26    0.32
  -2   6   3    3.68    0.34
   2   6  -3    4.26    0.34
   2   6  -3    3.86    0.32
   2  -6  -3    3.41    0.28
  -2   6   2    2.91    0.30
   2   6  -2    3.58    0.27
  -2   6   2    3.17    0.24
  -2   6   2    3.72    0.30
  -2   6   2    3.73    0.28
   2   6  -2    3.10    0.27
   2   6  -2    3.38    0.28
   2   6  -2    4.14    0.31
  -2   6   2    3.42    0.33
  -2  -6   2    3.14    0.24
   2  -6  -2    2.90    0.28
  -2   6   1   17.13    0.67
  -2   6   1   16.22    0.68
   2   6  -1   17.07    0.69
   2   6  -1   17.21    0.68
   2   6  -1   17.09    0.64
  -2   6   1   16.31    0.65
  -2   6   1   16.26    0.67
   2   6  -1   15.78    0.65
  -2   6   1   15.94    0.66
  -2  -6   1   16.97    0.62
  -2   6   0    3.21    0.27
  -2   6   0    2.53    0.27
  -2   6   0    2.61    0.29
   2   6   0    3.30    0.27
   2   6   0    2.90    0.26
   2   6   0    3.15    0.25
  -2   6   0    2.58    0.27
  -2   6   0    3.26    0.31
   2   6   0    2.81    0.27
  -2   6   0    3.19    0.27
  -2  -6   0    3.17    0.25
  -2   6  -1    2.87    0.30
  -2   6  -1    3.12    0.27
  -2   6  -1    2.88    0.30
  -2   6  -1    2.86    0.30
  -2   6  -1    3.60    0.28
   2   6   1    2.96    0.30
  -2   6  -1    3.10    0.29
  -2  -6  -1    2.81    0.27
  -2   6  -2    8.91    0.49
  -2   6  -2    9.68    0.51
  -2   6  -2   10.27    0.52
  -2   6  -2    9.30    0.49
   2   6   2   10.25    0.50
  -2   6  -2   10.08    0.48
  -2  -6  -2    9.13    0.47
  -2   6  -3    0.54    0.14
  -2   6  -3    0.28    0.13
  -2   6  -3    0.42    0.14
  -2   6  -3    0.35    0.14
  -2   6  -3    0.32    0.13
   2   6   3    0.13    0.13
  -2  -6  -3    0.22    0.11
  -2  -6  -3    0.35    0.13
  -2   6  -4    0.57    0.17
  -2   6  -4    0.66    0.20
  -2   6  -4    0.60    0.16
   2   6   4    0.43    0.16
   2  -6   4    0.41    0.15
  -2  -6  -4    0.60    0.18
  -2  -6  -4    0.51    0.16
  -2   6  -5    0.57    0.17
  -2   6  -5    0.55    0.19
   2   6   5    0.27    0.15
  -2   6  -5    0.57    0.16
  -2  -6  -5    0.16    0.14
  -2  -6  -5    0.41    0.15
   2  -6   5    0.53    0.15
   2   7  -3    0.58    0.18
   2   7  -3    0.56    0.18
  -2   7   3    0.68    0.18
  -2   7   3    0.35    0.15
   2   7  -3    0.39    0.15
  -2   7   3    0.30    0.16
   2  -7  -3    0.40    0.14
  -2   7   2    2.98    0.33
   2   7  -2    3.42    0.35
   2   7  -2    3.38    0.35
  -2   7   2    2.87    0.33
  -2   7   2    2.66    0.31
   2  -7  -2    2.77    0.30
  -2   7   1    0.14    0.15
  -2   7   1    0.28    0.14
   2   7  -1    0.45    0.15
  -2   7   1    0.16    0.13
   2   7  -1    0.28    0.15
  -2   7   1    0.50    0.16
   2   7  -1    0.19    0.14
  -2  -7   1    0.12    0.11
   2  -7  -1    0.35    0.14
  -2   7   0    0.02    0.12
  -2   7   0    0.19    0.13
   2   7   0    0.02    0.11
  -2   7   0    0.26    0.15
  -2   7   0    0.29    0.14
   2   7   0    0.26    0.14
  -2   7   0    0.20    0.13
  -2  -7   0   -0.02    0.10
   2  -7   0    0.09    0.11
   2   7   1    0.53    0.16
  -2   7  -1    0.58    0.18
  -2   7  -1    0.64    0.17
  -2   7  -1    0.51    0.16
  -2   7  -1    0.68    0.18
  -2   7  -1    0.69    0.18
  -2   7  -1    0.51    0.16
   2   7   1    0.65    0.18
  -2  -7  -1    0.76    0.18
  -2   7  -2    5.79    0.41
  -2   7  -2    5.46    0.40
  -2   7  -2    4.91    0.36
   2   7   2    5.58    0.40
  -2   7  -2    4.41    0.36
  -2   7  -2    6.05    0.42
  -2  -7  -2    5.95    0.39
  -2  -7  -2    5.56    0.39
  -3   0  11    0.09    0.12
   3   0 -11    0.05    0.13
  -3   0  10    2.84    0.30
   3   0 -10    2.54    0.30
  -3   0  10    2.56    0.23
  -3   0   9   -0.01    0.08
   3   0  -9    0.00    0.09
  -3   0   9    0.00    0.07
   3   0  -9    0.08    0.11
   3   0  -8   10.40    0.44
  -3   0   8   11.07    0.44
   3   0  -8    9.65    0.53
  -3   0   8    9.72    0.45
   3   0  -8   10.06    0.47
   3   0  -8   10.68    0.47
   3   0  -7    0.05    0.08
   3   0  -7   -0.01    0.07
  -3   0   7    0.00    0.07
   3   0  -7   -0.01    0.06
  -3   0   7   -0.01    0.04
   3   0  -7   -0.05    0.07
   3   0  -6  127.93    3.32
  -3   0   6  132.22    3.16
   3   0  -6  133.44    3.21
   3   0  -6  127.83    3.69
   3   0  -6  136.98    3.42
  -3   0   6  133.51    3.41
   3   0  -5    0.00    0.03
  -3   0   5   -0.01    0.05
  -3   0   5    0.12    0.05
   3   0  -5   -0.02    0.05
   3   0  -5   -0.03    0.05
  -3   0   5   -0.04    0.03
   3   0  -5   -0.03    0.03
  -3   0   4    2.48    0.12
   3   0  -4    2.75    0.15
  -3   0   4    2.55    0.13
  -3   0   4    2.59    0.10
  -3   0   4    2.56    0.16
   3   0  -4    2.73    0.17
  -3   0   3   -0.05    0.02
   3   0  -3   -0.07    0.03
  -3   0   3   -0.03    0.03
  -3   0   3   -0.04    0.02
  -3   0   3   -0.07    0.03
   3   0  -3   -0.04    0.03
  -3   0   3    0.06    0.03
   3   0  -3   -0.06    0.04
  -3   0   2   82.27    1.96
  -3   0   2   81.93    2.06
  -3   0   2   78.29    1.89
  -3   0   2   80.14    2.20
  -3   0   2   82.37    1.91
   3   0  -2   78.98    2.19
   3   0  -1    0.02    0.03
  -3   0   1   -0.04    0.03
  -3   0   1    0.01    0.03
  -3   0   1   -0.01    0.03
  -3   0   1   -0.01    0.03
   3   0  -1    0.03    0.03
  -3   0   1    0.01    0.04
  -3   0   0  146.65    3.48
   3   0   0  154.94    3.76
  -3   0   0  148.86    3.76
  -3   0   0  150.68    3.75
  -3   0   0  148.59    3.59
  -3   0   0  148.39    3.95
   3   0   0  139.46    3.38
  -3   0  -1    0.06    0.04
   3   0   1    0.02    0.03
   3   0   1   -0.02    0.03
  -3   0  -1    0.07    0.05
   3   0   1    0.02    0.04
  -3   0  -1   -0.01    0.04
  -3   0  -1    0.00    0.05
  -3   0  -1    0.06    0.04
  -3   0  -2  592.03   14.48
   3   0   2  602.04   13.50
  -3   0  -2  608.98   14.41
  -3   0  -2  585.31   14.98
  -3   0  -2  607.09   13.89
  -3   0  -2  608.17   15.72
   3   0   2  594.73   14.99
  -3   0  -3    0.02    0.06
   3   0   3    0.03    0.05
   3   0   3   -0.02    0.04
  -3   0  -3    0.01    0.03
  -3   0  -3   -0.04    0.06
  -3   0  -3   -0.06    0.04
  -3   0  -3    0.01    0.05
  -3   0  -3   -0.01    0.05
  -3   0  -4   45.14    1.23
  -3   0  -4   46.23    1.28
   3   0   4   48.07    1.34
  -3   0  -4   45.23    1.19
  -3   0  -4   46.08    1.28
  -3   0  -4   46.16    1.41
   3   0   4   46.23    1.20
  -3   0  -4   44.97    1.22
  -3   0  -5   -0.07    0.07
  -3   0  -5    0.02    0.07
   3   0   5   -0.07    0.05
  -3   0  -5    0.02    0.05
  -3   0  -5   -0.07    0.05
  -3   0  -5    0.20    0.08
   3   0   5    0.02    0.06
   3   0   6   22.02    0.78
  -3   0  -6   22.21    0.76
  -3   0  -6   20.30    0.82
  -3   0  -6   21.56    0.75
  -3   0  -6   22.40    0.71
   3   0   6   21.91    0.70
   3   0   7   -0.10    0.06
  -3   0  -7    0.00    0.10
  -3   0  -7    0.02    0.09
   3   0   7   -0.01    0.08
  -3   0  -7   -0.11    0.08
  -3   0  -8    0.34    0.14
   3   0   8    0.31    0.12
  -3   0  -8    0.40    0.14
   3   0   8    0.28    0.13
  -3   0  -9    0.12    0.13
   3   0   9    0.04    0.11
   3   0   9   -0.06    0.11
   3   1 -10    4.07    0.33
  -3   1  10    4.50    0.33
  -3   1  10    4.79    0.30
   3   1 -10    4.06    0.34
   3   1 -10    4.97    0.36
  -3  -1  10    4.32    0.31
   3  -1 -10    3.85    0.38
  -3  -1  10    4.94    0.36
   3   1  -9   26.87    0.95
   3   1  -9   27.87    0.93
  -3   1   9   25.40    0.86
  -3   1   9   26.77    0.87
   3   1  -9   24.74    0.96
  -3  -1   9   27.34    0.92
   3  -1  -9   27.06    0.93
  -3  -1   9   26.26    0.91
   3   1  -8   25.24    0.93
   3   1  -8   27.90    0.88
   3   1  -8   26.47    0.88
  -3   1   8   25.99    0.82
   3   1  -8   27.02    0.92
   3   1  -8   25.43    1.01
  -3   1   8   26.29    0.84
  -3  -1   8   25.90    0.87
   3  -1  -8   26.04    0.89
  -3  -1   8   27.20    0.88
   3  -1  -8   27.23    1.01
   3   1  -7   27.65    0.85
   3   1  -7   26.39    0.91
   3   1  -7   26.59    0.84
  -3   1   7   26.10    0.79
   3   1  -7   25.13    0.97
   3   1  -7   26.78    0.89
  -3   1   7   25.85    0.80
  -3  -1   7   26.84    0.84
  -3  -1   7   26.19    0.84
   3  -1  -7   26.26    0.77
   3  -1  -7   25.27    0.96
   3  -1  -7   25.34    0.83
   3  -1  -7   27.30    0.86
   3   1  -6   10.96    0.46
   3   1  -6   10.70    0.46
  -3   1   6   11.07    0.36
  -3   1   6   11.21    0.37
  -3   1   6   11.01    0.41
   3   1  -6    9.73    0.49
   3   1  -6   11.50    0.45
   3   1  -6   11.02    0.43
   3  -1  -6   11.24    0.43
  -3  -1   6   11.05    0.44
  -3  -1   6   10.61    0.41
   3  -1  -6   10.92    0.36
   3  -1  -6   10.80    0.43
   3  -1  -6   11.83    0.38
  -3   1   5   23.31    0.63
   3   1  -5   23.06    0.69
  -3   1   5   23.09    0.71
  -3   1   5   23.06    0.66
   3   1  -5   23.26    0.74
  -3   1   5   23.04    0.63
  -3   1   5   23.03    0.63
  -3  -1   5   22.42    0.70
   3  -1  -5   23.54    0.71
  -3  -1   5   22.30    0.70
   3  -1  -5   22.72    0.62
   3  -1  -5   23.44    0.70
  -3  -1   5   22.46    0.68
  -3   1   4  127.26    3.16
   3   1  -4  123.73    3.12
  -3   1   4  126.88    3.16
  -3   1   4  123.03    2.95
   3   1  -4  122.81    3.25
   3   1  -4  122.30    3.37
  -3   1   4  129.03    3.15
  -3   1   4  131.82    3.09
  -3   1   4  130.23    3.00
  -3  -1   4  123.47    2.98
  -3  -1   4  128.63    3.26
  -3  -1   4  129.13    3.25
   3   1  -3   16.63    0.53
  -3   1   3   16.18    0.54
  -3   1   3   16.96    0.51
  -3   1   3   16.23    0.47
   3   1  -3   17.14    0.54
  -3   1   3   16.57    0.48
  -3   1   3   16.36    0.47
   3   1  -3   16.60    0.47
   3   1  -3   16.25    0.49
  -3   1   3   16.72    0.46
  -3  -1   3   16.47    0.50
  -3  -1   3   15.85    0.48
  -3   1   2  548.98   12.64
  -3   1   2  543.00   14.22
  -3   1   2  541.67   12.96
   3   1  -2  500.36   14.03
  -3   1   2  563.24   13.51
   3   1  -2  553.41   13.60
  -3   1   2  515.72   13.00
   3   1  -2  547.14   14.26
  -3  -1   2  555.20   13.74
  -3  -1   2  563.58   14.16
   3  -1  -2  546.67   14.21
  -3  -1   2  526.32   12.55
  -3  -1   2  516.15   12.93
  -3  -1   2  564.36   12.19
   3   1  -1   16.89    0.51
  -3   1   1   17.21    0.48
   3   1  -1   16.55    0.52
  -3   1   1   16.78    0.47
  -3   1   1   16.10    0.47
  -3   1   1   16.28    0.45
  -3   1   1   16.35    0.46
  -3   1   1   16.77    0.53
  -3  -1   1   16.32    0.45
  -3  -1   1   17.58    0.50
  -3  -1   1   16.58    0.45
   3  -1  -1   16.72    0.53
   3  -1  -1   16.63    0.47
  -3  -1   1   16.80    0.51
   3  -1  -1   16.23    0.45
  -3   1   0  100.22    2.77
  -3   1   0  105.19    2.62
  -3   1   0  104.08    2.52
   3   1   0  103.55    2.75
  -3   1   0  102.23    2.45
  -3   1   0  101.19    2.50
   3   1   0  103.34    2.65
  -3   1   0  100.62    2.62
  -3  -1   0  103.74    2.63
  -3  -1   0  100.17    2.74
   3  -1   0  100.71    2.38
   3  -1   0  101.27    2.61
   3  -1   0  101.74    2.77
  -3  -1   0  103.81    2.44
  -3  -1   0  104.12    2.51
   3   1   1  153.54    3.65
  -3   1  -1  146.14    3.81
   3   1   1  149.81    3.99
   3   1   1  154.38    3.83
  -3   1  -1  151.87    4.02
  -3   1  -1  149.38    3.69
  -3   1  -1  143.54    3.74
  -3   1  -1  148.27    3.64
  -3   1  -1  145.43    3.54
   3  -1   1  149.10    3.45
  -3  -1  -1  156.09    4.00
   3  -1   1  147.80    3.81
  -3  -1  -1  149.81    3.54
  -3  -1  -1  145.62    3.81
  -3  -1  -1  152.19    3.65
   3   1   2   57.53    1.51
  -3   1  -2   57.74    1.68
  -3   1  -2   59.14    1.51
  -3   1  -2   58.30    1.51
   3   1   2   58.57    1.59
  -3   1  -2   58.60    1.46
  -3   1  -2   60.21    1.59
   3   1   2   56.72    1.38
  -3   1  -2   58.76    1.52
  -3   1  -2   56.66    1.54
  -3  -1  -2   56.35    1.47
  -3  -1  -2   59.68    1.52
  -3  -1  -2   57.81    1.57
   3  -1   2   58.10    1.44
  -3  -1  -2   59.62    1.65
   3  -1   2   59.01    1.58
  -3  -1  -2   59.74    1.51
   3   1   3    9.35    0.36
  -3   1  -3    9.59    0.36
  -3   1  -3    9.31    0.33
  -3   1  -3    9.02    0.34
  -3   1  -3    9.17    0.40
   3   1   3    9.13    0.31
  -3   1  -3    9.52    0.36
  -3   1  -3    8.96    0.35
  -3   1  -3    9.44    0.37
   3   1   3    9.22    0.37
  -3  -1  -3    9.28    0.36
  -3  -1  -3    9.40    0.35
  -3  -1  -3    9.40    0.38
  -3  -1  -3    9.38    0.36
  -3  -1  -3    9.36    0.37
   3  -1   3    8.50    0.36
   3  -1   3    9.30    0.35
  -3   1  -4    2.46    0.19
  -3   1  -4    2.08    0.20
  -3   1  -4    2.38    0.20
  -3   1  -4    2.13    0.16
  -3   1  -4    2.67    0.18
   3   1   4    2.16    0.15
   3   1   4    2.03    0.17
  -3   1  -4    2.38    0.19
  -3   1  -4    2.06    0.15
  -3  -1  -4    2.28    0.19
   3  -1   4    2.29    0.17
  -3  -1  -4    2.54    0.18
  -3  -1  -4    2.09    0.17
  -3  -1  -4    2.07    0.18
   3  -1   4    2.06    0.19
  -3   1  -5   35.81    1.07
  -3   1  -5   35.10    1.19
  -3   1  -5   35.27    1.04
  -3   1  -5   35.17    0.99
  -3   1  -5   35.31    0.99
  -3   1  -5   34.69    1.04
   3   1   5   35.07    0.96
   3   1   5   35.03    1.10
  -3  -1  -5   36.62    1.02
  -3  -1  -5   35.62    1.07
   3  -1   5   34.65    1.09
  -3  -1  -5   33.24    1.14
   3  -1   5   36.24    1.02
  -3  -1  -5   36.35    1.07
   3   1   6    0.03    0.07
   3   1   6    0.11    0.08
  -3   1  -6    0.01    0.07
  -3   1  -6   -0.07    0.06
  -3   1  -6   -0.03    0.08
  -3   1  -6    0.07    0.09
  -3   1  -6   -0.02    0.07
  -3  -1  -6   -0.07    0.08
  -3  -1  -6   -0.05    0.07
  -3  -1  -6   -0.05    0.06
   3  -1   6    0.01    0.07
  -3  -1  -6    0.01    0.09
   3  -1   6    0.01    0.07
  -3   1  -7   11.64    0.55
  -3   1  -7   13.43    0.54
   3   1   7   13.67    0.51
   3   1   7   12.56    0.57
  -3  -1  -7   13.52    0.57
   3  -1   7   13.03    0.54
  -3  -1  -7   12.02    0.56
   3  -1   7   13.24    0.58
  -3  -1  -7   12.77    0.61
  -3  -1  -7   12.86    0.53
  -3   1  -8    2.63    0.30
   3   1   8    2.46    0.28
  -3  -1  -8    2.32    0.29
   3  -1   8    2.51    0.29
  -3  -1  -8    2.77    0.29
   3   1   9    9.29    0.52
  -3   1  -9    9.52    0.53
   3  -1   9    9.11    0.50
  -3  -1  -9    8.82    0.53
  -3  -1  -9    9.72    0.52
   3   2 -10    1.25    0.22
   3   2 -10    1.56    0.25
   3   2 -10    1.68    0.26
  -3  -2  10    1.12    0.22
   3  -2 -10    0.99    0.20
  -3  -2  10    1.30    0.21
   3   2  -9   11.20    0.57
   3   2  -9   11.34    0.53
  -3   2   9   11.01    0.44
   3   2  -9   11.07    0.54
   3   2  -9   11.68    0.52
  -3  -2   9   10.28    0.52
  -3  -2   9    9.90    0.50
   3  -2  -9   10.21    0.52
   3   2  -8    1.79    0.22
   3   2  -8    1.63    0.23
  -3   2   8    1.80    0.14
   3   2  -8    1.72    0.24
   3   2  -8    1.45    0.21
   3   2  -8    1.68    0.23
  -3   2   8    1.44    0.18
  -3  -2   8    1.40    0.18
  -3  -2   8    1.51    0.22
   3  -2  -8    2.09    0.20
   3  -2  -8    1.39    0.21
   3  -2  -8    1.55    0.21
   3   2  -7   24.85    0.90
   3   2  -7   27.06    0.99
   3   2  -7   27.26    0.89
   3   2  -7   25.66    0.91
   3   2  -7   26.89    0.85
  -3   2   7   27.06    0.77
  -3   2   7   26.57    0.79
  -3   2   7   27.42    0.89
   3  -2  -7   26.94    0.96
  -3  -2   7   25.61    0.87
   3  -2  -7   25.98    0.77
   3  -2  -7   26.09    0.87
  -3  -2   7   25.02    0.84
   3  -2  -7   26.50    0.81
  -3   2   6   18.93    0.55
  -3   2   6   20.61    0.69
   3   2  -6   20.25    0.65
   3   2  -6   19.52    0.71
   3   2  -6   18.56    0.68
   3   2  -6   18.47    0.74
  -3   2   6   20.54    0.56
  -3   2   6   18.48    0.59
   3   2  -6   18.81    0.68
  -3  -2   6   17.98    0.65
   3  -2  -6   18.78    0.65
  -3  -2   6   18.84    0.64
   3  -2  -6   18.52    0.62
   3  -2  -6   18.30    0.58
  -3   2   5   45.02    1.19
  -3   2   5   45.99    1.17
   3   2  -5   45.08    1.30
  -3   2   5   46.04    1.28
   3   2  -5   46.11    1.34
  -3   2   5   45.24    1.17
   3   2  -5   45.57    1.24
  -3   2   5   46.26    1.23
  -3   2   5   44.86    1.16
   3   2  -5   43.33    1.34
   3   2  -5   44.28    1.41
   3  -2  -5   45.96    1.19
  -3  -2   5   45.85    1.22
  -3  -2   5   46.25    1.31
   3   2  -4   21.02    0.72
   3   2  -4   21.93    0.65
  -3   2   4   22.46    0.66
  -3   2   4   22.22    0.66
  -3   2   4   22.62    0.64
  -3   2   4   21.70    0.68
   3   2  -4   22.19    0.72
  -3  -2   4   21.96    0.69
  -3  -2   4   21.67    0.65
   3   2  -3   98.65    2.66
   3   2  -3  101.93    2.59
   3   2  -3   99.18    2.45
   3   2  -3   97.27    2.57
  -3   2   3   98.44    2.46
  -3   2   3  100.62    2.39
  -3   2   3   99.35    2.48
   3   2  -3   95.20    2.53
  -3   2   3   96.54    2.67
  -3  -2   3   96.11    2.34
  -3  -2   3   99.88    2.31
  -3  -2   3   98.15    2.58
  -3   2   2   47.14    1.26
   3   2  -2   47.44    1.36
   3   2  -2   47.74    1.31
  -3   2   2   48.20    1.35
   3   2  -2   48.60    1.35
  -3   2   2   48.73    1.24
  -3   2   2   47.41    1.22
   3   2  -2   46.67    1.29
   3   2  -2   47.96    1.23
  -3   2   2   48.94    1.26
  -3   2   2   47.11    1.24
  -3   2   2   45.89    1.28
  -3  -2   2   48.91    1.18
   3  -2  -2   47.19    1.17
  -3  -2   2   48.29    1.18
  -3  -2   2   47.40    1.20
  -3  -2   2   49.78    1.32
   3  -2  -2   50.47    1.36
   3   2  -1   84.91    2.11
  -3   2   1   80.41    2.16
  -3   2   1   82.22    2.18
   3   2  -1   83.44    2.16
   3   2  -1   85.61    2.28
  -3   2   1   83.78    2.13
  -3   2   1   81.68    2.19
  -3   2   1   88.57    2.18
  -3   2   1   85.35    2.32
  -3   2   1   85.36    2.13
  -3   2   1   86.22    2.08
  -3  -2   1   86.99    2.29
  -3  -2   1   87.61    2.05
   3  -2  -1   88.33    2.32
  -3  -2   1   85.59    2.10
  -3  -2   1   85.01    2.22
   3  -2  -1   82.73    2.00
  -3   2   0    0.95    0.11
  -3   2   0    0.86    0.09
  -3   2   0    0.99    0.11
  -3   2   0    0.98    0.10
  -3   2   0    0.82    0.09
   3   2   0    0.99    0.10
  -3   2   0    1.04    0.11
   3   2   0    1.06    0.08
   3   2   0    0.88    0.09
  -3   2   0    0.87    0.10
   3  -2   0    1.00    0.09
   3  -2   0    0.89    0.09
  -3  -2   0    0.95    0.10
  -3  -2   0    0.94    0.10
  -3  -2   0    1.05    0.11
   3  -2   0    0.88    0.11
  -3  -2   0    0.92    0.08
   3   2   1    3.14    0.16
   3   2   1    3.42    0.17
  -3   2  -1    3.32    0.17
   3   2   1    3.48    0.20
  -3   2  -1    3.29    0.18
  -3   2  -1    3.23    0.18
  -3   2  -1    3.13    0.19
  -3   2  -1    2.99    0.18
  -3   2  -1    3.35    0.18
   3   2   1    3.12    0.14
  -3   2  -1    3.42    0.18
  -3   2  -1    3.22    0.18
   3  -2   1    3.17    0.17
  -3  -2  -1    3.18    0.17
  -3  -2  -1    3.38    0.18
  -3  -2  -1    3.43    0.16
   3  -2   1    3.39    0.17
  -3  -2  -1    3.37    0.17
   3   2   2   71.29    1.79
  -3   2  -2   74.28    1.88
  -3   2  -2   72.45    1.90
  -3   2  -2   70.83    2.07
   3   2   2   74.44    2.01
  -3   2  -2   73.56    1.97
   3   2   2   72.23    1.98
  -3   2  -2   70.98    1.94
   3   2   2   72.47    1.88
  -3   2  -2   71.59    1.81
  -3   2  -2   71.76    1.88
  -3  -2  -2   74.04    1.89
  -3  -2  -2   75.98    2.02
   3  -2   2   74.68    1.96
   3  -2   2   72.96    1.80
  -3  -2  -2   73.07    1.93
  -3  -2  -2   71.81    1.83
  -3   2  -3  168.14    4.56
  -3   2  -3  166.26    4.33
  -3   2  -3  168.70    4.16
   3   2   3  163.61    4.16
   3   2   3  167.39    3.81
  -3   2  -3  168.78    4.26
  -3   2  -3  157.24    3.97
  -3   2  -3  169.35    4.18
   3   2   3  168.22    4.34
  -3   2  -3  166.71    4.12
  -3  -2  -3  170.42    4.49
  -3  -2  -3  167.81    4.14
   3  -2   3  169.16    4.32
  -3  -2  -3  164.28    4.01
   3  -2   3  167.97    3.93
  -3   2  -4    0.24    0.09
  -3   2  -4    0.26    0.09
  -3   2  -4    0.20    0.08
  -3   2  -4    0.17    0.08
  -3   2  -4    0.18    0.08
   3   2   4    0.28    0.11
  -3   2  -4    0.16    0.08
   3   2   4    0.24    0.08
  -3   2  -4    0.14    0.08
  -3  -2  -4    0.30    0.08
   3  -2   4    0.17    0.08
  -3  -2  -4    0.17    0.08
  -3  -2  -4    0.15    0.08
  -3  -2  -4    0.28    0.10
   3  -2   4    0.22    0.09
  -3   2  -5   73.02    1.86
  -3   2  -5   71.15    1.94
  -3   2  -5   74.82    2.01
  -3   2  -5   74.81    2.03
   3   2   5   73.30    2.02
  -3   2  -5   74.11    2.21
   3   2   5   72.43    2.06
  -3   2  -5   75.29    1.97
   3  -2   5   69.85    2.06
  -3  -2  -5   72.77    2.13
  -3  -2  -5   74.66    1.92
   3  -2   5   75.24    1.92
  -3  -2  -5   70.99    1.99
  -3  -2  -5   73.91    1.99
  -3   2  -6    2.55    0.21
  -3   2  -6    2.36    0.20
  -3   2  -6    2.49    0.26
   3   2   6    2.51    0.22
  -3   2  -6    2.12    0.26
  -3   2  -6    2.33    0.24
   3  -2   6    2.54    0.26
  -3  -2  -6    2.06    0.24
  -3  -2  -6    2.41    0.22
  -3  -2  -6    2.46    0.24
  -3   2  -7    0.13    0.10
   3   2   7    0.25    0.11
  -3   2  -7    0.19    0.11
  -3   2  -7    0.28    0.13
   3  -2   7    0.01    0.09
  -3  -2  -7    0.20    0.12
  -3  -2  -7    0.14    0.12
  -3  -2  -7    0.08    0.10
  -3  -2  -7    0.08    0.09
  -3   2  -8    0.08    0.12
   3   2   8   -0.01    0.09
   3  -2   8    0.05    0.11
  -3  -2  -8   -0.01    0.12
  -3  -2  -8    0.00    0.10
  -3  -2  -8    0.05    0.13
  -3   2  -9    6.82    0.46
  -3  -2  -9    6.38    0.45
  -3  -2  -9    7.83    0.47
   3   3 -10    7.74    0.47
   3   3 -10    7.89    0.47
   3   3 -10    7.20    0.49
   3   3 -10    7.16    0.46
  -3  -3  10    7.93    0.48
   3  -3 -10    6.95    0.45
   3   3  -9    1.06    0.22
   3   3  -9    1.53    0.23
   3   3  -9    1.53    0.23
   3   3  -9    1.56    0.23
  -3   3   9    1.43    0.25
  -3   3   9    1.39    0.16
  -3  -3   9    1.75    0.25
  -3  -3   9    1.72    0.23
   3  -3  -9    1.56    0.23
   3   3  -8   14.63    0.67
   3   3  -8   13.77    0.63
  -3   3   8   15.10    0.66
   3   3  -8   14.11    0.62
  -3   3   8   14.67    0.51
   3   3  -8   15.16    0.60
   3  -3  -8   15.02    0.62
  -3  -3   8   13.40    0.61
   3  -3  -8   14.81    0.58
   3  -3  -8   15.56    0.55
  -3  -3   8   14.58    0.62
   3   3  -7    0.04    0.09
  -3   3   7    0.14    0.11
   3   3  -7   -0.08    0.09
   3   3  -7    0.15    0.10
   3   3  -7   -0.03    0.08
   3   3  -7   -0.09    0.07
  -3   3   7    0.22    0.06
  -3  -3   7    0.06    0.08
   3  -3  -7    0.05    0.08
   3  -3  -7    0.17    0.08
  -3  -3   7    0.08    0.09
  -3   3   6    0.49    0.12
  -3   3   6    0.21    0.11
   3   3  -6    0.48    0.13
   3   3  -6    0.40    0.12
  -3   3   6    0.10    0.10
   3   3  -6    0.43    0.11
  -3   3   6    0.49    0.07
   3   3  -6    0.31    0.12
   3   3  -6    0.54    0.12
  -3  -3   6    0.24    0.09
   3  -3  -6    0.15    0.09
  -3  -3   6    0.28    0.11
   3  -3  -6    0.24    0.10
   3   3  -5    1.25    0.16
   3   3  -5    0.90    0.15
  -3   3   5    1.57    0.15
  -3   3   5    1.32    0.09
  -3   3   5    1.28    0.16
  -3   3   5    1.25    0.17
  -3   3   5    1.13    0.16
   3   3  -5    1.31    0.18
   3   3  -5    1.13    0.15
  -3   3   5    1.29    0.08
   3   3  -5    1.26    0.17
  -3  -3   5    1.20    0.16
   3  -3  -5    1.11    0.15
  -3  -3   5    1.23    0.16
  -3   3   4   30.28    0.88
   3   3  -4   28.86    0.98
  -3   3   4   29.60    0.91
  -3   3   4   30.37    0.91
  -3   3   4   31.37    0.88
   3   3  -4   30.29    0.96
   3   3  -4   30.67    0.89
   3   3  -4   32.44    0.97
  -3   3   4   30.73    0.81
   3   3  -4   29.32    0.95
  -3  -3   4   29.54    0.94
  -3  -3   4   29.43    0.86
   3   3  -3   13.40    0.50
  -3   3   3   14.41    0.50
  -3   3   3   12.99    0.46
  -3   3   3   14.68    0.41
   3   3  -3   13.81    0.47
   3   3  -3   13.88    0.41
   3   3  -3   13.07    0.51
   3   3  -3   13.92    0.52
  -3   3   3   13.98    0.47
  -3   3   3   13.43    0.47
  -3   3   3   14.04    0.49
   3   3  -3   13.70    0.51
  -3  -3   3   12.39    0.49
   3  -3  -3   13.44    0.41
  -3  -3   3   13.39    0.45
  -3  -3   3   14.30    0.41
   3   3  -2  111.02    2.85
  -3   3   2  113.98    2.94
  -3   3   2  113.98    2.79
  -3   3   2  117.35    3.07
  -3   3   2  115.43    2.89
  -3   3   2  118.79    2.92
   3   3  -2  111.35    2.92
  -3   3   2  113.48    2.92
   3   3  -2  118.06    3.01
  -3   3   2  110.30    2.87
   3   3  -2  112.73    2.95
  -3   3   2  109.82    2.90
   3   3  -2  116.24    3.06
  -3  -3   2  114.04    2.73
  -3  -3   2  111.66    2.99
  -3  -3   2  115.08    2.67
   3  -3  -2  116.72    3.08
   3  -3  -2  112.61    2.66
  -3   3   1   14.92    0.50
  -3   3   1   14.92    0.53
  -3   3   1   15.42    0.51
  -3   3   1   15.66    0.49
  -3   3   1   14.84    0.52
   3   3  -1   15.28    0.49
  -3   3   1   15.18    0.52
  -3   3   1   15.55    0.49
   3   3  -1   15.12    0.52
   3   3  -1   16.13    0.47
  -3   3   1   15.40    0.51
   3   3  -1   15.62    0.51
   3  -3  -1   16.38    0.52
  -3  -3   1   15.09    0.52
   3  -3  -1   15.35    0.46
  -3  -3   1   14.86    0.47
  -3  -3   1   15.46    0.43
   3   3   0  174.52    4.38
  -3   3   0  190.96    4.56
  -3   3   0  172.57    4.51
  -3   3   0  170.36    4.39
   3   3   0  179.12    4.45
  -3   3   0  178.10    4.38
  -3   3   0  176.11    4.25
  -3   3   0  175.96    4.45
  -3   3   0  173.95    4.75
   3   3   0  177.31    4.41
   3   3   0  180.10    4.68
  -3   3   0  179.47    4.56
  -3  -3   0  181.06    4.36
  -3  -3   0  186.10    4.57
  -3  -3   0  177.39    4.68
   3  -3   0  174.40    4.12
  -3  -3   0  179.48    4.24
  -3   3  -1    0.80    0.13
  -3   3  -1    0.88    0.12
  -3   3  -1    0.80    0.11
  -3   3  -1    0.99    0.13
   3   3   1    1.01    0.13
  -3   3  -1    0.84    0.12
   3   3   1    0.83    0.09
  -3   3  -1    1.18    0.13
   3   3   1    1.00    0.08
  -3   3  -1    0.84    0.13
  -3  -3  -1    0.95    0.12
  -3  -3  -1    0.80    0.11
  -3  -3  -1    0.99    0.07
  -3  -3  -1    1.06    0.13
   3  -3   1    0.92    0.11
  -3   3  -2   25.47    0.79
  -3   3  -2   23.97    0.72
   3   3   2   24.46    0.67
  -3   3  -2   25.99    0.78
   3   3   2   25.19    0.77
  -3   3  -2   22.91    0.79
  -3   3  -2   24.80    0.76
  -3   3  -2   24.67    0.80
  -3   3  -2   23.77    0.81
   3  -3   2   24.92    0.74
  -3  -3  -2   26.16    0.74
  -3  -3  -2   24.37    0.77
  -3  -3  -2   23.13    0.74
  -3   3  -3    6.35    0.32
  -3   3  -3    6.74    0.35
   3   3   3    6.08    0.32
  -3   3  -3    5.94    0.29
  -3   3  -3    6.06    0.28
   3   3   3    6.21    0.31
  -3   3  -3    6.54    0.33
  -3   3  -3    5.98    0.33
  -3   3  -3    5.96    0.32
   3  -3   3    6.54    0.32
  -3  -3  -3    6.68    0.33
  -3  -3  -3    6.18    0.27
  -3  -3  -3    6.33    0.31
  -3   3  -4    2.15    0.23
  -3   3  -4    1.77    0.21
   3   3   4    1.89    0.20
   3   3   4    2.31    0.24
  -3   3  -4    2.05    0.23
  -3   3  -4    2.01    0.23
  -3   3  -4    2.27    0.23
  -3   3  -4    2.13    0.19
  -3   3  -4    2.18    0.21
  -3  -3  -4    1.91    0.21
   3  -3   4    2.35    0.23
  -3  -3  -4    2.17    0.21
  -3   3  -5    0.71    0.15
  -3   3  -5    0.53    0.14
  -3   3  -5    0.66    0.15
   3   3   5    0.50    0.15
   3   3   5    0.49    0.12
  -3   3  -5    0.56    0.11
  -3   3  -5    0.80    0.14
  -3   3  -5    0.65    0.14
  -3  -3  -5    0.67    0.14
  -3  -3  -5    0.44    0.14
   3  -3   5    0.62    0.14
  -3  -3  -5    0.79    0.15
  -3   3  -6   19.39    0.74
  -3   3  -6   18.61    0.69
  -3   3  -6   18.07    0.72
  -3   3  -6   18.95    0.66
   3   3   6   19.46    0.75
   3   3   6   18.64    0.73
  -3  -3  -6   17.67    0.71
  -3  -3  -6   18.18    0.72
  -3  -3  -6   18.17    0.68
   3  -3   6   18.66    0.72
   3   3   7    5.75    0.37
  -3   3  -7    5.73    0.38
  -3   3  -7    5.83    0.35
  -3   3  -7    5.62    0.38
  -3  -3  -7    5.45    0.38
  -3  -3  -7    5.39    0.35
  -3  -3  -7    5.08    0.35
   3  -3   7    5.16    0.37
  -3   3  -8    7.73    0.47
  -3   3  -8    7.96    0.48
  -3  -3  -8    7.60    0.47
  -3  -3  -8    8.66    0.49
  -3  -3  -8    9.28    0.47
   3  -3   8    7.65    0.48
   3   4  -9    0.14    0.12
   3   4  -9    0.09    0.13
   3   4  -9   -0.02    0.10
  -3   4   9   -0.07    0.12
   3  -4  -9   -0.05    0.10
  -3  -4   9   -0.09    0.10
   3  -4  -9    0.02    0.10
   3   4  -8    5.18    0.35
  -3   4   8    4.91    0.38
  -3   4   8    4.57    0.25
   3   4  -8    5.09    0.37
   3   4  -8    4.35    0.37
   3   4  -8    4.51    0.33
  -3  -4   8    5.04    0.36
   3  -4  -8    4.48    0.31
   3  -4  -8    4.14    0.30
   3   4  -7    3.30    0.30
   3   4  -7    3.79    0.29
   3   4  -7    3.05    0.34
   3   4  -7    3.42    0.29
   3   4  -7    3.51    0.28
  -3   4   7    3.92    0.33
  -3   4   7    3.69    0.21
  -3  -4   7    3.39    0.32
   3  -4  -7    3.42    0.26
  -3   4   6    6.36    0.34
   3   4  -6    6.17    0.34
  -3   4   6    5.91    0.35
   3   4  -6    5.65    0.35
   3   4  -6    6.19    0.39
   3   4  -6    6.25    0.39
  -3   4   6    6.04    0.38
  -3  -4   6    6.25    0.35
   3  -4  -6    5.95    0.33
   3   4  -5   52.90    1.58
   3   4  -5   54.24    1.62
  -3   4   5   53.57    1.46
   3   4  -5   53.35    1.48
  -3   4   5   50.95    1.52
   3   4  -5   52.83    1.56
   3   4  -5   51.01    1.57
  -3   4   5   50.80    1.49
   3  -4  -5   50.44    1.44
  -3  -4   5   50.33    1.41
   3   4  -4   42.23    1.26
  -3   4   4   39.83    1.20
   3   4  -4   40.34    1.25
   3   4  -4   40.50    1.25
  -3   4   4   38.58    1.19
   3   4  -4   39.92    1.25
   3   4  -4   39.49    1.17
  -3   4   4   39.14    1.16
  -3   4   4   40.71    1.15
  -3  -4   4   41.05    1.11
  -3   4   3   15.72    0.59
   3   4  -3   16.17    0.51
  -3   4   3   16.54    0.60
   3   4  -3   15.19    0.60
   3   4  -3   15.70    0.60
  -3   4   3   16.05    0.56
  -3   4   3   16.07    0.58
   3   4  -3   15.90    0.61
   3   4  -3   16.07    0.57
  -3  -4   3   15.74    0.52
  -3  -4   3   16.32    0.50
  -3   4   2    0.19    0.08
  -3   4   2    0.25    0.07
  -3   4   2    0.16    0.09
   3   4  -2    0.16    0.08
   3   4  -2    0.16    0.08
   3   4  -2    0.08    0.08
   3   4  -2    0.16    0.08
  -3   4   2    0.18    0.08
  -3   4   2    0.33    0.10
   3   4  -2    0.05    0.08
  -3   4   2    0.14    0.08
  -3  -4   2    0.03    0.07
   3  -4  -2    0.16    0.06
  -3   4   1   36.56    1.08
  -3   4   1   35.61    1.03
   3   4  -1   36.46    1.05
  -3   4   1   36.41    1.05
  -3   4   1   36.13    1.05
  -3   4   1   35.72    1.06
  -3   4   1   34.89    1.07
   3   4  -1   36.06    1.04
   3   4  -1   36.04    1.06
  -3   4   1   36.35    1.07
   3  -4  -1   35.43    0.95
  -3  -4   1   36.01    1.00
  -3   4   0   13.04    0.51
  -3   4   0   12.89    0.51
   3   4   0   13.05    0.47
  -3   4   0   13.41    0.50
   3   4   0   12.73    0.45
  -3   4   0   13.36    0.47
  -3   4   0   13.65    0.51
  -3   4   0   13.00    0.49
  -3   4   0   13.02    0.48
   3   4   0   13.48    0.49
   3  -4   0   13.87    0.45
  -3  -4   0   13.07    0.47
  -3   4  -1   13.74    0.51
  -3   4  -1   14.24    0.54
   3   4   1   13.76    0.47
  -3   4  -1   14.67    0.52
  -3   4  -1   14.70    0.53
  -3   4  -1   13.94    0.56
  -3   4  -1   13.97    0.54
  -3   4  -1   13.77    0.54
   3   4   1   14.40    0.53
  -3  -4  -1   14.07    0.51
  -3  -4  -1   13.25    0.52
   3  -4   1   14.47    0.49
   3   4   2   22.07    0.73
  -3   4  -2   22.39    0.72
  -3   4  -2   22.30    0.77
  -3   4  -2   21.71    0.73
  -3   4  -2   20.27    0.74
  -3   4  -2   20.88    0.68
  -3   4  -2   21.05    0.75
  -3   4  -2   21.97    0.76
  -3  -4  -2   21.08    0.70
   3  -4   2   22.28    0.70
  -3  -4  -2   21.10    0.73
  -3   4  -3    2.25    0.22
  -3   4  -3    1.98    0.23
  -3   4  -3    2.35    0.24
  -3   4  -3    2.28    0.25
  -3   4  -3    2.00    0.19
   3   4   3    2.85    0.27
  -3   4  -3    2.28    0.20
  -3   4  -3    2.07    0.22
  -3  -4  -3    2.21    0.22
   3  -4   3    2.05    0.21
  -3  -4  -3    2.51    0.24
   3   4   4   48.70    1.46
  -3   4  -4   49.82    1.51
  -3   4  -4   49.58    1.35
  -3   4  -4   48.79    1.40
  -3   4  -4   49.83    1.47
  -3   4  -4   49.61    1.56
  -3   4  -4   50.05    1.47
   3  -4   4   48.91    1.39
  -3  -4  -4   48.95    1.41
  -3  -4  -4   47.20    1.45
  -3   4  -5    0.10    0.10
  -3   4  -5   -0.03    0.08
   3   4   5    0.03    0.08
  -3   4  -5    0.01    0.09
  -3   4  -5   -0.09    0.09
   3   4   5   -0.02    0.09
  -3   4  -5    0.05    0.07
  -3  -4  -5    0.02    0.10
  -3  -4  -5    0.11    0.10
   3  -4   5    0.04    0.09
   3   4   6    3.45    0.28
  -3   4  -6    3.47    0.28
   3   4   6    2.81    0.32
  -3   4  -6    3.11    0.32
  -3   4  -6    2.95    0.33
   3  -4   6    2.78    0.31
  -3  -4  -6    3.07    0.30
  -3  -4  -6    3.27    0.32
  -3  -4  -6    3.23    0.32
  -3   4  -7    0.00    0.10
  -3   4  -7   -0.02    0.12
  -3   4  -7    0.05    0.12
   3   4   7    0.03    0.13
  -3  -4  -7   -0.10    0.10
  -3  -4  -7   -0.05    0.10
  -3  -4  -7    0.02    0.12
   3  -4   7   -0.14    0.10
   3   5  -8    0.83    0.20
  -3   5   8    0.94    0.22
   3   5  -8    0.71    0.20
   3   5  -8    0.69    0.20
   3  -5  -8    0.88    0.19
   3  -5  -8    0.88    0.18
  -3  -5   8    0.78    0.19
   3   5  -7    5.91    0.44
   3   5  -7    6.89    0.44
  -3   5   7    5.93    0.42
   3   5  -7    6.69    0.40
   3  -5  -7    5.81    0.38
  -3  -5   7    6.06    0.38
   3   5  -6    0.86    0.20
   3   5  -6    0.90    0.17
  -3   5   6    0.60    0.16
   3   5  -6    0.86    0.18
  -3   5   6    0.55    0.16
   3  -5  -6    1.13    0.18
  -3  -5   6    0.75    0.16
  -3   5   5    0.98    0.18
   3   5  -5    1.12    0.21
  -3   5   5    1.11    0.19
   3   5  -5    0.94    0.17
   3   5  -5    0.77    0.17
   3   5  -5    1.14    0.19
  -3   5   5    0.65    0.17
  -3  -5   5    0.94    0.17
   3  -5  -5    0.78    0.16
  -3   5   4    2.32    0.26
  -3   5   4    2.26    0.26
   3   5  -4    2.75    0.29
   3   5  -4    2.28    0.27
  -3   5   4    2.46    0.26
   3   5  -4    2.53    0.26
   3  -5  -4    2.61    0.26
   3   5  -3   30.38    0.96
  -3   5   3   30.81    0.94
  -3   5   3   29.28    0.92
   3   5  -3   29.08    0.99
   3   5  -3   29.30    0.99
  -3   5   3   29.09    0.98
  -3   5   2    7.59    0.38
  -3   5   2    7.50    0.34
   3   5  -2    7.02    0.38
  -3   5   2    6.42    0.37
   3   5  -2    7.30    0.40
   3   5  -2    7.34    0.37
   3   5  -2    7.32    0.35
   3   5  -2    7.22    0.38
  -3   5   2    6.79    0.38
  -3   5   2    7.05    0.38
  -3  -5   2    7.53    0.34
   3   5  -1   40.40    1.19
  -3   5   1   39.09    1.20
   3   5  -1   38.97    1.24
  -3   5   1   36.38    1.18
  -3   5   1   38.19    1.18
   3   5  -1   40.31    1.18
  -3   5   1   38.90    1.19
  -3   5   1   40.82    1.21
   3   5  -1   38.59    1.16
  -3   5   1   39.85    1.17
  -3  -5   1   39.18    1.12
  -3   5   0    0.03    0.08
  -3   5   0    0.09    0.08
   3   5   0    0.12    0.09
  -3   5   0    0.18    0.10
  -3   5   0    0.04    0.08
  -3   5   0    0.23    0.10
  -3   5   0    0.11    0.09
   3   5   0    0.21    0.09
  -3  -5   0    0.12    0.08
   3   5   1    2.44    0.24
  -3   5  -1    2.83    0.24
  -3   5  -1    2.74    0.22
  -3   5  -1    1.96    0.23
  -3   5  -1    2.67    0.27
  -3   5  -1    2.53    0.25
  -3   5  -1    2.53    0.24
  -3  -5  -1    2.33    0.24
   3  -5   1    2.65    0.21
  -3  -5  -1    2.15    0.22
  -3   5  -2    0.38    0.13
   3   5   2    0.46    0.12
  -3   5  -2    0.48    0.14
  -3   5  -2    0.61    0.14
  -3   5  -2    0.53    0.13
  -3   5  -2    0.80    0.15
  -3   5  -2    0.56    0.15
   3  -5   2    0.46    0.12
  -3  -5  -2    0.73    0.15
  -3  -5  -2    0.48    0.13
  -3   5  -3    0.02    0.09
  -3   5  -3    0.09    0.10
   3   5   3   -0.08    0.08
  -3   5  -3    0.04    0.09
  -3   5  -3    0.02    0.08
  -3   5  -3   -0.16    0.07
  -3   5  -3    0.12    0.09
   3  -5   3   -0.10    0.07
  -3  -5  -3    0.07    0.10
  -3  -5  -3    0.13    0.11
  -3   5  -4    0.25    0.11
  -3   5  -4    0.49    0.13
  -3   5  -4    0.22    0.12
   3   5   4    0.09    0.11
  -3   5  -4    0.13    0.10
  -3   5  -4    0.23    0.12
   3  -5   4    0.23    0.11
  -3  -5  -4    0.14    0.10
  -3  -5  -4    0.34    0.13
   3   5   5    6.98    0.45
  -3   5  -5    7.30    0.46
  -3   5  -5    7.08    0.43
  -3   5  -5    7.28    0.44
  -3  -5  -5    7.20    0.44
   3  -5   5    7.20    0.43
  -3  -5  -5    7.77    0.43
   3   5   6    1.30    0.25
  -3   5  -6    1.53    0.24
  -3   5  -6    0.90    0.22
  -3   5  -6    0.93    0.20
   3  -5   6    1.22    0.21
  -3  -5  -6    1.03    0.22
  -3  -5  -6    1.32    0.23
   3   6  -6    2.68    0.34
   3   6  -6    2.18    0.30
  -3   6   6    2.13    0.30
   3   6  -6    2.86    0.32
   3  -6  -6    2.24    0.28
   3   6  -5    5.97    0.43
   3   6  -5    6.52    0.40
  -3   6   5    5.08    0.37
  -3   6   5    5.96    0.41
   3   6  -5    5.70    0.40
  -3   6   5    5.93    0.40
   3  -6  -5    5.50    0.37
   3   6  -4    8.36    0.48
   3   6  -4    8.23    0.45
  -3   6   4    7.46    0.38
   3   6  -4    7.16    0.44
  -3   6   4    7.65    0.44
  -3   6   4    8.10    0.47
  -3   6   4    7.99    0.46
   3  -6  -4    7.90    0.43
  -3   6   3    3.86    0.31
  -3   6   3    3.23    0.32
  -3   6   3    3.09    0.24
  -3   6   3    3.18    0.32
   3   6  -3    4.12    0.32
   3   6  -3    4.24    0.31
   3   6  -3    3.76    0.30
   3  -6  -3    3.48    0.28
  -3   6   2    0.02    0.08
  -3   6   2    0.17    0.12
  -3   6   2    0.04    0.09
   3   6  -2    0.50    0.15
  -3   6   2    0.49    0.14
   3   6  -2    0.28    0.13
   3   6  -2    0.00    0.08
  -3   6   2    0.30    0.13
  -3   6   2    0.03    0.09
  -3  -6   2    0.29    0.12
  -3   6   1    1.21    0.21
   3   6  -1    1.09    0.19
  -3   6   1    0.82    0.18
  -3   6   1    1.02    0.19
  -3   6   1    0.89    0.18
   3   6  -1    0.97    0.19
  -3   6   1    1.16    0.18
   3   6  -1    1.08    0.19
  -3   6   1    1.04    0.18
  -3  -6   1    0.82    0.16
  -3   6   0    4.51    0.33
   3   6   0    4.46    0.31
  -3   6   0    4.50    0.33
  -3   6   0    4.78    0.33
  -3   6   0    4.65    0.32
  -3   6   0    5.24    0.35
  -3   6   0    4.36    0.33
  -3  -6   0    4.64    0.30
   3   6   1    4.87    0.34
  -3   6  -1    5.19    0.34
  -3   6  -1    5.13    0.35
  -3   6  -1    5.38    0.37
  -3   6  -1    4.69    0.32
  -3   6  -1    5.28    0.36
  -3   6  -1    5.02    0.34
  -3  -6  -1    4.84    0.33
  -3  -6  -1    4.75    0.32
  -3   6  -2    6.03    0.40
  -3   6  -2    5.55    0.37
   3   6   2    5.63    0.38
  -3   6  -2    5.33    0.37
  -3   6  -2    6.14    0.40
  -3   6  -2    5.89    0.37
  -3   6  -2    5.24    0.35
  -3  -6  -2    6.09    0.38
  -3  -6  -2    5.72    0.37
  -3   6  -3    1.97    0.28
  -3   6  -3    2.06    0.27
   3   6   3    1.79    0.26
  -3   6  -3    2.38    0.26
  -3   6  -3    1.73    0.23
  -3   6  -3    2.39    0.29
  -3  -6  -3    1.72    0.24
   3  -6   3    1.75    0.24
  -3  -6  -3    2.37    0.29
  -3   6  -4    7.43    0.46
   3   6   4    7.04    0.45
  -3   6  -4    8.34    0.50
  -3   6  -4    6.90    0.44
  -3  -6  -4    7.09    0.44
   3  -6   4    7.53    0.43
  -3  -6  -4    6.58    0.44
  -3   7   2    4.65    0.36
  -3   7   2    4.84    0.37
  -3   7   2    5.11    0.38
   3   7  -2    5.31    0.38
   3   7  -2    5.30    0.38
   3  -7  -2    4.50    0.34
  -3   7   1    0.11    0.14
   3   7  -1   -0.15    0.10
  -3   7   1    0.11    0.14
  -3   7   1    0.29    0.16
  -3   7   1    0.09    0.11
  -3  -7   1   -0.13    0.09
   3   7   0   10.08    0.52
  -3   7   0    8.82    0.50
  -3   7   0    8.48    0.49
  -3   7   0    7.85    0.49
  -3   7   0    9.26    0.50
  -3  -7   0    8.81    0.46
  -3  -7   0    8.79    0.48
  -3   7  -1    0.24    0.14
  -3   7  -1    0.02    0.12
  -3   7  -1    0.03    0.13
  -3   7  -1    0.05    0.11
   3   7   1    0.00    0.13
  -3   7  -1    0.29    0.14
  -3  -7  -1    0.33    0.14
  -3  -7  -1    0.17    0.12
  -4   0  11   -0.09    0.10
   4   0 -11   -0.12    0.12
   4   0 -11   -0.06    0.10
   4   0 -10   21.06    0.80
  -4   0  10   20.96    0.79
  -4   0  10   20.64    0.76
  -4   0   9   -0.08    0.07
   4   0  -9   -0.04    0.08
  -4   0   9   -0.04    0.06
   4   0  -9   -0.04    0.09
   4   0  -8  109.01    2.89
   4   0  -8  107.44    3.16
  -4   0   8  104.57    2.84
   4   0  -8  106.36    2.80
  -4   0   8  108.78    2.70
  -4   0   7    0.01    0.05
  -4   0   7   -0.02    0.07
   4   0  -7    0.05    0.08
   4   0  -7   -0.01    0.07
   4   0  -6    0.72    0.13
  -4   0   6    0.63    0.12
   4   0  -6    0.58    0.10
  -4   0   6    0.57    0.09
   4   0  -5    0.00    0.06
  -4   0   5    0.02    0.04
  -4   0   5   -0.03    0.04
   4   0  -5   -0.10    0.05
   4   0  -5   -0.04    0.04
  -4   0   5    0.05    0.03
  -4   0   5    0.02    0.03
  -4   0   4  306.82    7.23
   4   0  -4  306.65    7.63
   4   0  -4  321.43    8.23
  -4   0   4  328.77    7.55
   4   0  -4  308.55    7.88
  -4   0   4  342.56    7.95
  -4   0   4  317.22    7.33
  -4   0   4  306.15    7.93
  -4   0   3   -0.08    0.02
  -4   0   3   -0.02    0.04
  -4   0   3   -0.03    0.03
  -4   0   3   -0.03    0.04
   4   0  -3   -0.02    0.04
  -4   0   3   -0.03    0.03
  -4   0   2   37.95    1.12
  -4   0   2   38.41    0.96
   4   0  -2   38.44    1.08
  -4   0   2   38.51    0.98
  -4   0   2   39.66    1.03
  -4   0   2   37.34    1.05
  -4   0   1   -0.01    0.03
  -4   0   1   -0.04    0.04
  -4   0   1   -0.03    0.04
   4   0  -1    0.03    0.04
  -4   0   1   -0.01    0.03
   4   0  -1    0.01    0.04
  -4   0   1   -0.03    0.03
  -4   0   0    3.38    0.17
  -4   0   0    3.51    0.17
  -4   0   0    3.90    0.20
   4   0   0    3.79    0.18
   4   0   0    3.20    0.16
  -4   0  -1   -0.04    0.04
  -4   0  -1    0.02    0.05
  -4   0  -1   -0.06    0.03
   4   0   1   -0.05    0.03
  -4   0  -1    0.00    0.04
  -4   0  -1    0.01    0.06
   4   0   1   -0.01    0.04
  -4   0  -2   26.14    0.77
  -4   0  -2   24.16    0.71
  -4   0  -2   25.31    0.75
  -4   0  -2   24.79    0.71
  -4   0  -2   24.29    0.81
   4   0   2   24.86    0.77
   4   0   2   24.93    0.68
  -4   0  -3   -0.03    0.04
  -4   0  -3    0.05    0.07
   4   0   3   -0.04    0.05
   4   0   3   -0.01    0.05
  -4   0  -3   -0.05    0.05
  -4   0  -3    0.07    0.06
  -4   0  -3   -0.09    0.06
  -4   0  -3   -0.06    0.06
  -4   0  -4   48.99    1.54
  -4   0  -4   50.75    1.35
  -4   0  -4   50.30    1.35
   4   0   4   51.06    1.31
  -4   0  -4   50.43    1.41
   4   0   4   51.87    1.47
  -4   0  -4   47.58    1.38
   4   0   5    0.05    0.07
  -4   0  -5    0.08    0.08
  -4   0  -5   -0.08    0.07
  -4   0  -5   -0.10    0.09
   4   0   5   -0.02    0.06
  -4   0  -5    0.08    0.09
  -4   0  -6    2.05    0.25
  -4   0  -6    2.05    0.24
   4   0   6    2.43    0.23
   4   0   6    2.38    0.25
  -4   0  -6    2.55    0.26
  -4   0  -6    2.47    0.23
   4   0   7   -0.07    0.08
  -4   0  -7   -0.08    0.09
  -4   0  -7    0.05    0.09
  -4   0  -7   -0.08    0.08
   4   0   7   -0.16    0.06
   4   0   8   21.25    0.77
  -4   0  -8   20.63    0.83
  -4   0  -8   21.14    0.80
   4   1 -11    0.16    0.11
   4   1 -11    0.20    0.15
   4  -1 -11    0.03    0.12
  -4   1  10    0.03    0.10
   4   1 -10    0.00    0.12
   4   1 -10    0.19    0.12
  -4   1  10   -0.04    0.07
   4   1 -10    0.15    0.13
  -4  -1  10    0.08    0.11
  -4  -1  10    0.17    0.10
   4  -1 -10    0.03    0.11
   4   1  -9    0.66    0.17
   4   1  -9    0.25    0.12
   4   1  -9    0.26    0.12
  -4   1   9    0.15    0.12
  -4   1   9    0.53    0.11
   4   1  -9    0.56    0.15
  -4  -1   9    0.40    0.11
  -4  -1   9    0.23    0.14
   4  -1  -9    0.35    0.13
  -4   1   8    5.07    0.31
   4   1  -8    4.88    0.36
   4   1  -8    5.56    0.35
   4   1  -8    4.65    0.31
   4   1  -8    5.40    0.32
   4   1  -8    4.43    0.31
  -4   1   8    4.86    0.24
  -4  -1   8    4.55    0.27
   4  -1  -8    5.46    0.32
   4  -1  -8    5.30    0.31
   4  -1  -8    5.46    0.38
  -4  -1   8    4.56    0.31
  -4   1   7   43.07    1.16
  -4   1   7   41.91    1.14
   4   1  -7   41.02    1.22
   4   1  -7   41.39    1.38
   4   1  -7   39.29    1.29
   4   1  -7   41.87    1.19
   4   1  -7   41.47    1.27
  -4  -1   7   40.66    1.21
   4  -1  -7   40.45    1.19
  -4  -1   7   40.03    1.17
   4  -1  -7   42.15    1.23
  -4   1   6   44.47    1.19
  -4   1   6   44.07    1.25
  -4   1   6   45.48    1.14
   4   1  -6   43.63    1.35
  -4   1   6   45.25    1.19
   4   1  -6   43.62    1.31
  -4   1   6   44.83    1.19
   4   1  -6   44.67    1.23
   4  -1  -6   44.23    1.27
   4  -1  -6   45.18    1.13
   4  -1  -6   44.51    1.24
  -4  -1   6   43.24    1.21
  -4  -1   6   44.56    1.26
   4   1  -5   15.56    0.50
   4   1  -5   15.73    0.57
  -4   1   5   15.48    0.44
  -4   1   5   16.13    0.52
  -4   1   5   15.71    0.51
   4   1  -5   15.04    0.57
  -4   1   5   15.13    0.46
  -4   1   5   16.16    0.48
  -4   1   5   15.93    0.44
  -4  -1   5   15.56    0.52
  -4  -1   5   15.66    0.52
  -4  -1   5   15.86    0.53
   4  -1  -5   15.84    0.51
  -4   1   4   68.98    1.69
  -4   1   4   69.77    1.74
  -4   1   4   67.32    1.69
   4   1  -4   69.33    1.93
  -4   1   4   69.22    1.77
  -4   1   4   70.94    1.75
   4   1  -4   69.79    1.87
   4   1  -4   69.47    1.74
   4   1  -4   71.06    1.82
  -4   1   4   71.12    1.75
  -4  -1   4   66.25    1.83
  -4  -1   4   68.34    1.71
  -4   1   3   24.74    0.74
   4   1  -3   24.81    0.73
   4   1  -3   25.11    0.67
   4   1  -3   24.55    0.78
  -4   1   3   25.36    0.68
  -4   1   3   24.75    0.79
  -4   1   3   26.49    0.69
  -4   1   3   24.93    0.69
  -4   1   3   24.75    0.66
   4   1  -3   25.00    0.76
  -4  -1   3   25.62    0.64
  -4  -1   3   25.62    0.79
  -4  -1   3   25.14    0.69
   4  -1  -3   27.64    0.76
  -4  -1   3   25.78    0.63
  -4  -1   3   25.78    0.73
   4   1  -2   -0.01    0.04
  -4   1   2   -0.03    0.04
  -4   1   2   -0.02    0.03
  -4   1   2    0.02    0.03
  -4   1   2    0.00    0.04
  -4   1   2   -0.03    0.03
   4   1  -2    0.04    0.05
  -4   1   2   -0.03    0.04
  -4  -1   2    0.01    0.04
  -4  -1   2    0.01    0.03
  -4  -1   2    0.01    0.04
  -4  -1   2   -0.02    0.04
   4  -1  -2   -0.04    0.03
  -4  -1   2    0.03    0.04
  -4   1   1  104.63    2.54
  -4   1   1   95.50    2.52
  -4   1   1  100.41    2.53
  -4   1   1   99.65    2.70
  -4   1   1   96.34    2.41
  -4   1   1  101.52    2.45
   4   1  -1   97.08    2.68
  -4   1   1  100.05    2.38
   4   1  -1   99.95    2.65
   4  -1  -1   98.02    2.58
  -4  -1   1   96.20    2.56
  -4  -1   1   99.52    2.37
  -4  -1   1   99.49    2.68
   4  -1  -1   96.13    2.32
  -4  -1   1   98.89    2.43
  -4   1   0   17.24    0.54
  -4   1   0   17.45    0.54
  -4   1   0   17.81    0.54
   4   1   0   17.58    0.56
   4   1   0   17.41    0.57
  -4   1   0   17.16    0.59
   4   1   0   17.87    0.47
   4   1   0   16.78    0.48
  -4   1   0   17.12    0.49
  -4   1   0   18.32    0.52
   4  -1   0   18.14    0.53
  -4  -1   0   17.79    0.52
  -4  -1   0   17.36    0.56
   4  -1   0   17.03    0.50
  -4  -1   0   17.34    0.55
  -4  -1   0   17.54    0.52
  -4   1  -1  118.02    3.02
   4   1   1  115.88    2.92
   4   1   1  118.48    3.10
  -4   1  -1  123.80    3.26
  -4   1  -1  119.02    2.86
   4   1   1  117.94    2.74
  -4   1  -1  121.83    3.08
  -4   1  -1  119.75    2.93
  -4   1  -1  117.64    2.97
   4  -1   1  118.47    2.79
   4  -1   1  116.80    3.07
  -4  -1  -1  117.11    2.95
  -4  -1  -1  116.86    2.92
  -4  -1  -1  120.03    3.08
  -4  -1  -1  120.58    3.23
  -4  -1  -1  118.11    2.87
  -4   1  -2   49.73    1.52
  -4   1  -2   54.18    1.39
  -4   1  -2   51.90    1.39
  -4   1  -2   51.68    1.44
   4   1   2   50.54    1.25
  -4   1  -2   52.34    1.36
  -4   1  -2   51.67    1.36
  -4   1  -2   52.80    1.34
   4   1   2   49.71    1.45
  -4  -1  -2   53.21    1.39
  -4  -1  -2   52.35    1.35
   4  -1   2   50.64    1.43
  -4  -1  -2   50.46    1.34
  -4  -1  -2   52.29    1.50
  -4  -1  -2   49.41    1.42
   4  -1   2   51.15    1.31
  -4   1  -3  129.11    3.17
   4   1   3  126.88    3.33
  -4   1  -3  125.53    3.31
   4   1   3  126.17    2.95
  -4   1  -3  126.78    3.07
  -4   1  -3  124.56    3.22
  -4   1  -3  126.74    3.16
  -4   1  -3  124.72    3.17
  -4  -1  -3  126.86    3.17
  -4  -1  -3  125.36    3.18
   4  -1   3  125.57    3.01
  -4  -1  -3  122.33    3.47
  -4  -1  -3  125.92    3.09
  -4  -1  -3  126.33    3.30
   4  -1   3  127.04    3.32
  -4   1  -4   19.71    0.66
  -4   1  -4   19.46    0.67
  -4   1  -4   18.43    0.59
  -4   1  -4   18.25    0.63
  -4   1  -4   18.54    0.73
   4   1   4   19.16    0.68
  -4   1  -4   19.15    0.65
   4   1   4   19.02    0.58
  -4   1  -4   18.54    0.62
  -4  -1  -4   19.57    0.71
  -4  -1  -4   19.42    0.67
  -4  -1  -4   20.63    0.66
   4  -1   4   19.32    0.68
   4  -1   4   19.54    0.64
  -4  -1  -4   19.92    0.64
  -4   1  -5   20.73    0.80
   4   1   5   19.47    0.63
  -4   1  -5   20.13    0.71
  -4   1  -5   19.88    0.67
  -4   1  -5   20.69    0.67
   4   1   5   19.83    0.74
  -4   1  -5   19.75    0.70
   4  -1   5   20.75    0.69
  -4  -1  -5   20.78    0.73
  -4  -1  -5   20.07    0.77
  -4  -1  -5   20.33    0.71
  -4  -1  -5   21.26    0.70
   4  -1   5   20.77    0.74
   4   1   6    1.36    0.16
  -4   1  -6    1.43    0.22
  -4   1  -6    1.18    0.18
  -4   1  -6    1.53    0.21
   4   1   6    1.65    0.21
  -4   1  -6    1.52    0.18
  -4  -1  -6    1.40    0.21
  -4  -1  -6    1.69    0.21
   4  -1   6    1.15    0.18
  -4  -1  -6    1.24    0.19
  -4  -1  -6    1.11    0.18
  -4   1  -7    1.14    0.19
  -4   1  -7    1.00    0.19
   4   1   7    0.82    0.17
  -4  -1  -7    0.99    0.20
   4  -1   7    1.11    0.19
  -4  -1  -7    1.09    0.19
  -4  -1  -7    1.16    0.21
  -4   1  -8    0.31    0.14
   4   1   8    0.24    0.13
  -4   1  -8    0.14    0.13
  -4  -1  -8    0.40    0.17
  -4  -1  -8    0.28    0.13
  -4  -1  -8    0.20    0.13
   4  -1   8    0.36    0.13
   4   2 -10    0.13    0.12
   4   2 -10    0.02    0.12
   4   2 -10   -0.06    0.10
   4   2 -10    0.15    0.14
   4  -2 -10   -0.07    0.09
  -4  -2  10    0.01    0.09
  -4  -2  10   -0.10    0.09
   4   2  -9   17.32    0.73
   4   2  -9   17.00    0.72
  -4   2   9   17.57    0.63
   4   2  -9   17.40    0.70
   4   2  -9   17.04    0.66
  -4   2   9   16.28    0.57
  -4  -2   9   16.74    0.69
  -4  -2   9   15.01    0.65
   4  -2  -9   16.64    0.68
   4   2  -8    4.51    0.31
   4   2  -8    3.48    0.32
   4   2  -8    3.94    0.28
  -4   2   8    4.22    0.21
   4   2  -8    4.40    0.32
   4   2  -8    4.72    0.32
  -4   2   8    4.39    0.32
  -4   2   8    4.93    0.29
  -4  -2   8    4.41    0.30
   4  -2  -8    3.96    0.32
  -4  -2   8    4.34    0.28
   4  -2  -8    3.54    0.28
   4   2  -7    1.93    0.20
  -4   2   7    1.84    0.22
   4   2  -7    1.51    0.20
   4   2  -7    1.86    0.22
  -4   2   7    1.56    0.18
   4   2  -7    1.69    0.22
  -4   2   7    1.69    0.11
   4   2  -7    1.14    0.19
   4  -2  -7    1.77    0.21
   4  -2  -7    1.66    0.16
  -4  -2   7    1.09    0.18
  -4  -2   7    1.87    0.19
   4  -2  -7    1.75    0.19
   4   2  -6    0.25    0.10
  -4   2   6    0.20    0.04
   4   2  -6    0.19    0.10
  -4   2   6    0.28    0.09
  -4   2   6    0.13    0.07
   4   2  -6    0.29    0.10
  -4   2   6    0.34    0.11
   4   2  -6    0.16    0.08
  -4   2   6    0.23    0.04
   4   2  -6    0.29    0.11
  -4   2   6    0.35    0.09
  -4  -2   6    0.20    0.08
  -4  -2   6    0.20    0.08
   4  -2  -6    0.22    0.08
  -4   2   5   20.87    0.67
   4   2  -5   21.02    0.64
  -4   2   5   21.71    0.63
   4   2  -5   19.75    0.72
   4   2  -5   21.07    0.73
  -4   2   5   21.35    0.65
  -4  -2   5   20.92    0.66
  -4  -2   5   21.02    0.69
  -4   2   4    1.34    0.14
   4   2  -4    0.99    0.14
   4   2  -4    1.31    0.14
   4   2  -4    1.07    0.11
   4   2  -4    1.27    0.15
  -4   2   4    1.04    0.12
   4   2  -4    1.22    0.15
  -4   2   4    1.32    0.14
  -4  -2   4    1.27    0.14
  -4  -2   4    1.04    0.12
  -4   2   3  159.09    3.72
   4   2  -3  157.87    3.81
  -4   2   3  159.10    3.89
  -4   2   3  159.52    3.89
  -4   2   3  152.99    3.95
   4   2  -3  151.73    4.02
   4   2  -3  156.16    4.15
  -4   2   3  154.22    3.83
  -4   2   3  156.97    3.83
   4   2  -3  154.09    3.98
  -4  -2   3  155.22    3.63
  -4  -2   3  153.62    3.65
  -4  -2   3  157.17    4.01
  -4  -2   3  155.36    3.74
   4   2  -2   39.67    1.15
  -4   2   2   38.57    1.09
   4   2  -2   37.78    1.10
  -4   2   2   39.06    1.03
  -4   2   2   38.65    1.03
  -4   2   2   39.29    1.05
  -4   2   2   39.22    1.03
  -4   2   2   40.48    1.06
   4   2  -2   39.81    1.01
  -4  -2   2   38.22    0.98
  -4  -2   2   39.83    0.99
  -4  -2   2   39.29    1.00
   4  -2  -2   37.68    0.99
  -4  -2   2   38.73    1.13
  -4  -2   2   38.75    1.10
   4   2  -1  272.78    7.18
  -4   2   1  273.21    6.59
   4   2  -1  275.10    6.57
  -4   2   1  273.89    6.40
   4   2  -1  279.50    6.77
  -4   2   1  277.66    6.86
  -4   2   1  287.20    6.86
  -4   2   1  262.58    6.79
  -4   2   1  269.52    7.22
  -4   2   1  271.87    6.60
  -4  -2   1  273.73    6.55
  -4  -2   1  278.93    6.90
   4  -2  -1  257.65    6.98
  -4  -2   1  279.86    6.38
  -4  -2   1  275.62    7.19
   4  -2  -1  256.73    6.22
  -4   2   0  118.41    3.36
  -4   2   0  122.78    3.18
  -4   2   0  122.19    3.16
  -4   2   0  123.82    2.98
   4   2   0  122.30    3.03
  -4   2   0  122.68    3.18
   4   2   0  129.62    3.32
  -4   2   0  121.72    3.05
  -4   2   0  119.35    3.11
  -4   2   0  121.38    3.07
  -4  -2   0  123.03    3.31
  -4  -2   0  125.70    2.97
  -4  -2   0  124.97    3.05
   4  -2   0  124.61    3.17
   4  -2   0  122.35    2.90
  -4  -2   0  129.56    3.20
   4   2   1   54.94    1.57
  -4   2  -1   57.30    1.45
   4   2   1   56.82    1.46
  -4   2  -1   56.06    1.47
  -4   2  -1   54.53    1.50
  -4   2  -1   55.35    1.48
   4   2   1   57.54    1.58
  -4   2  -1   56.78    1.54
  -4   2  -1   55.26    1.53
  -4   2  -1   56.21    1.64
  -4  -2  -1   57.29    1.54
   4  -2   1   53.78    1.52
  -4  -2  -1   57.26    1.49
  -4  -2  -1   56.54    1.58
  -4  -2  -1   55.34    1.44
   4   2   2   17.87    0.50
  -4   2  -2   18.12    0.62
  -4   2  -2   18.05    0.60
  -4   2  -2   17.96    0.61
  -4   2  -2   18.87    0.61
  -4   2  -2   18.66    0.67
   4   2   2   17.49    0.63
  -4   2  -2   17.98    0.59
   4   2   2   18.26    0.49
  -4   2  -2   18.63    0.58
   4  -2   2   18.46    0.59
  -4  -2  -2   19.25    0.61
  -4  -2  -2   18.73    0.59
   4  -2   2   17.87    0.61
  -4  -2  -2   18.31    0.61
  -4  -2  -2   19.49    0.63
  -4   2  -3    4.07    0.24
   4   2   3    4.07    0.25
  -4   2  -3    3.80    0.25
  -4   2  -3    4.50    0.26
  -4   2  -3    4.10    0.23
  -4   2  -3    3.93    0.27
  -4   2  -3    4.43    0.26
  -4   2  -3    4.10    0.24
   4  -2   3    3.89    0.24
  -4  -2  -3    4.23    0.26
  -4  -2  -3    3.95    0.23
  -4  -2  -3    3.97    0.23
  -4  -2  -3    4.30    0.25
   4  -2   3    4.14    0.25
   4   2   4   43.75    1.27
  -4   2  -4   43.79    1.41
  -4   2  -4   43.32    1.30
  -4   2  -4   42.80    1.27
   4   2   4   43.09    1.31
  -4   2  -4   41.87    1.25
  -4   2  -4   43.24    1.24
  -4   2  -4   42.44    1.23
  -4   2  -4   42.33    1.18
  -4  -2  -4   43.76    1.25
  -4  -2  -4   44.34    1.23
  -4  -2  -4   43.17    1.34
  -4  -2  -4   43.84    1.27
   4  -2   4   42.79    1.21
  -4   2  -5    8.79    0.43
  -4   2  -5    9.90    0.40
  -4   2  -5    9.37    0.42
   4   2   5    9.35    0.45
  -4   2  -5    8.62    0.48
  -4   2  -5    8.64    0.38
  -4   2  -5    9.82    0.43
  -4  -2  -5    9.56    0.45
  -4  -2  -5    9.18    0.43
  -4  -2  -5    9.22    0.44
  -4  -2  -5    9.55    0.42
   4  -2   5    9.13    0.43
  -4   2  -6    2.66    0.26
  -4   2  -6    2.20    0.23
  -4   2  -6    2.63    0.21
   4   2   6    2.78    0.25
  -4   2  -6    2.65    0.28
  -4  -2  -6    2.04    0.24
   4  -2   6    2.42    0.27
  -4  -2  -6    2.60    0.26
  -4  -2  -6    2.05    0.24
  -4  -2  -6    2.43    0.27
  -4   2  -7   17.66    0.72
   4   2   7   16.82    0.73
  -4   2  -7   16.64    0.66
  -4   2  -7   17.84    0.69
  -4  -2  -7   17.74    0.72
   4  -2   7   17.76    0.71
  -4  -2  -7   16.94    0.71
  -4  -2  -7   18.93    0.70
   4   2   8    1.15    0.22
  -4   2  -8    0.90    0.21
  -4  -2  -8    1.22    0.22
  -4  -2  -8    1.54    0.25
  -4  -2  -8    0.97    0.21
   4  -2   8    0.84    0.19
   4   3 -10    0.68    0.18
   4   3 -10    0.12    0.13
   4   3 -10    0.36    0.15
   4   3 -10    0.44    0.17
  -4  -3  10    0.15    0.13
  -4  -3  10    0.19    0.11
   4  -3 -10    0.25    0.14
   4   3  -9    5.05    0.37
   4   3  -9    4.84    0.35
  -4   3   9    5.06    0.38
  -4   3   9    4.61    0.25
   4   3  -9    4.76    0.38
   4   3  -9    5.02    0.35
  -4  -3   9    5.12    0.36
  -4  -3   9    4.79    0.33
   4  -3  -9    4.54    0.34
   4   3  -8    7.93    0.41
   4   3  -8    7.81    0.47
   4   3  -8    7.31    0.42
  -4   3   8    8.04    0.31
  -4   3   8    8.42    0.45
   4   3  -8    7.47    0.44
  -4  -3   8    7.76    0.42
  -4  -3   8    7.98    0.44
   4  -3  -8    8.31    0.40
   4  -3  -8    7.24    0.41
   4   3  -7    2.65    0.29
  -4   3   7    2.47    0.27
   4   3  -7    2.57    0.22
   4   3  -7    2.56    0.23
   4   3  -7    2.57    0.28
   4   3  -7    1.93    0.25
  -4   3   7    2.32    0.13
  -4  -3   7    2.57    0.22
   4  -3  -7    2.63    0.20
  -4  -3   7    2.46    0.26
  -4   3   6   38.19    0.96
   4   3  -6   34.70    1.17
   4   3  -6   36.85    1.24
   4   3  -6   36.49    1.18
   4   3  -6   35.31    1.07
  -4   3   6   37.78    1.13
  -4   3   6   37.12    0.97
  -4   3   6   37.06    1.06
   4   3  -6   36.05    1.16
  -4   3   6   36.58    1.09
   4  -3  -6   36.63    1.04
  -4  -3   6   36.35    1.07
  -4  -3   6   36.06    1.14
  -4   3   5    0.18    0.09
  -4   3   5    0.00    0.03
  -4   3   5    0.02    0.06
   4   3  -5   -0.08    0.06
  -4   3   5    0.13    0.08
   4   3  -5    0.15    0.09
   4   3  -5    0.15    0.09
  -4   3   5    0.02    0.07
  -4   3   5    0.02    0.03
   4   3  -5    0.13    0.08
   4   3  -5    0.09    0.08
  -4  -3   5   -0.10    0.04
  -4  -3   5   -0.07    0.06
  -4   3   4   52.24    1.30
  -4   3   4   51.96    1.40
   4   3  -4   49.18    1.49
   4   3  -4   48.53    1.46
   4   3  -4   50.87    1.45
  -4   3   4   48.85    1.38
  -4   3   4   49.63    1.35
   4   3  -4   50.52    1.36
  -4  -3   4   50.22    1.45
  -4  -3   4   50.07    1.31
   4   3  -3   33.82    1.05
   4   3  -3   33.98    1.06
   4   3  -3   34.56    0.98
  -4   3   3   35.91    0.94
   4   3  -3   34.78    1.06
  -4   3   3   35.34    0.95
   4   3  -3   35.07    1.09
  -4   3   3   34.51    1.01
  -4   3   3   36.04    1.06
  -4   3   3   35.42    1.03
  -4   3   3   34.85    1.01
  -4   3   3   34.86    0.99
  -4  -3   3   36.33    0.95
  -4  -3   3   35.74    0.93
   4  -3  -3   33.42    0.92
  -4  -3   3   36.05    1.06
  -4  -3   3   36.35    0.92
   4   3  -2    0.68    0.12
  -4   3   2    0.93    0.13
  -4   3   2    0.92    0.10
   4   3  -2    0.98    0.14
   4   3  -2    0.72    0.10
  -4   3   2    0.73    0.09
  -4   3   2    0.76    0.12
  -4   3   2    0.73    0.12
  -4   3   2    0.76    0.10
  -4   3   2    0.86    0.12
   4  -3  -2    0.85    0.11
  -4  -3   2    0.69    0.11
  -4  -3   2    0.78    0.10
  -4  -3   2    0.70    0.09
   4   3  -1   13.31    0.45
  -4   3   1   13.80    0.44
  -4   3   1   12.42    0.45
  -4   3   1   12.15    0.45
  -4   3   1   12.92    0.44
   4   3  -1   12.53    0.45
   4   3  -1   13.11    0.43
  -4   3   1   12.06    0.47
  -4   3   1   12.66    0.46
   4   3  -1   12.69    0.43
  -4   3   1   12.88    0.47
  -4   3   1   12.02    0.46
   4  -3  -1   12.00    0.41
  -4  -3   1   12.48    0.37
  -4  -3   1   12.64    0.43
  -4  -3   1   13.01    0.42
  -4  -3   1   13.38    0.47
  -4  -3   1   12.75    0.43
   4   3   0   13.04    0.44
   4   3   0   13.42    0.44
  -4   3   0   13.30    0.50
  -4   3   0   12.68    0.48
   4   3   0   14.10    0.44
  -4   3   0   12.17    0.45
  -4   3   0   12.49    0.48
   4   3   0   13.10    0.43
  -4   3   0   13.66    0.47
  -4   3   0   12.87    0.47
  -4   3   0   12.73    0.46
  -4  -3   0   12.94    0.47
  -4  -3   0   12.76    0.42
  -4  -3   0   13.09    0.45
   4  -3   0   13.34    0.44
  -4  -3   0   13.57    0.46
  -4   3  -1    0.88    0.13
  -4   3  -1    0.95    0.13
   4   3   1    1.01    0.10
  -4   3  -1    1.22    0.15
  -4   3  -1    0.77    0.13
  -4   3  -1    1.17    0.14
  -4   3  -1    1.12    0.14
  -4   3  -1    1.08    0.15
   4   3   1    0.98    0.13
   4   3   1    0.96    0.10
   4  -3   1    0.88    0.12
  -4  -3  -1    1.16    0.15
  -4  -3  -1    0.96    0.13
  -4  -3  -1    1.00    0.09
  -4   3  -2   78.67    2.15
  -4   3  -2   81.78    2.07
  -4   3  -2   83.55    2.19
   4   3   2   82.30    2.14
  -4   3  -2   82.10    2.14
  -4   3  -2   81.48    2.23
  -4   3  -2   81.49    2.35
  -4   3  -2   80.41    2.24
  -4  -3  -2   81.48    2.15
   4  -3   2   83.06    2.05
  -4  -3  -2   80.95    2.09
  -4  -3  -2   83.85    2.25
  -4   3  -3   43.94    1.27
   4   3   3   43.78    1.27
  -4   3  -3   44.72    1.20
  -4   3  -3   43.30    1.39
  -4   3  -3   44.96    1.29
  -4   3  -3   42.52    1.31
  -4   3  -3   43.14    1.25
  -4   3  -3   43.42    1.31
   4   3   3   42.01    1.33
  -4  -3  -3   43.95    1.28
  -4  -3  -3   44.88    1.24
   4  -3   3   45.23    1.24
  -4   3  -4   41.59    1.23
  -4   3  -4   42.00    1.39
   4   3   4   41.61    1.31
  -4   3  -4   43.26    1.27
   4   3   4   43.07    1.28
  -4   3  -4   43.61    1.30
  -4   3  -4   41.48    1.26
  -4   3  -4   42.79    1.18
  -4  -3  -4   41.78    1.25
  -4  -3  -4   41.37    1.22
  -4  -3  -4   42.03    1.26
   4  -3   4   42.83    1.23
  -4   3  -5    9.09    0.46
  -4   3  -5    9.38    0.44
  -4   3  -5    8.83    0.50
   4   3   5    9.18    0.46
  -4   3  -5   10.41    0.48
  -4   3  -5   10.42    0.45
   4   3   5    9.30    0.47
  -4   3  -5    9.45    0.41
   4  -3   5    9.79    0.47
  -4  -3  -5    9.16    0.44
  -4  -3  -5    9.42    0.46
  -4  -3  -5    9.09    0.45
  -4   3  -6    0.88    0.18
  -4   3  -6    0.80    0.17
   4   3   6    0.87    0.17
  -4   3  -6    0.61    0.15
  -4   3  -6    0.84    0.16
   4   3   6    0.72    0.18
  -4  -3  -6    1.01    0.19
  -4  -3  -6    1.01    0.19
  -4  -3  -6    1.17    0.20
   4  -3   6    0.73    0.17
   4   3   7    1.97    0.26
  -4   3  -7    1.54    0.24
  -4   3  -7    1.87    0.26
  -4  -3  -7    1.58    0.25
  -4  -3  -7    1.81    0.25
  -4  -3  -7    1.61    0.24
   4  -3   7    1.44    0.24
   4   4  -9    2.22    0.30
   4   4  -9    2.46    0.29
   4   4  -9    3.12    0.37
  -4   4   9    2.31    0.31
  -4  -4   9    2.95    0.33
   4  -4  -9    2.22    0.28
   4   4  -8    7.33    0.45
   4   4  -8    7.10    0.41
  -4   4   8    6.88    0.44
  -4   4   8    6.75    0.29
   4   4  -8    7.17    0.46
   4  -4  -8    7.50    0.40
  -4  -4   8    6.69    0.42
   4  -4  -8    6.88    0.38
   4   4  -7    0.54    0.16
   4   4  -7    0.87    0.18
   4   4  -7    0.34    0.13
   4   4  -7    0.69    0.17
  -4   4   7    0.55    0.14
  -4   4   7    0.57    0.16
   4   4  -7    0.47    0.14
   4  -4  -7    0.69    0.15
  -4  -4   7    0.63    0.16
  -4   4   6    1.45    0.20
   4   4  -6    1.79    0.22
   4   4  -6    0.99    0.18
  -4   4   6    1.50    0.22
   4   4  -6    1.57    0.24
  -4   4   6    1.60    0.21
   4   4  -6    1.85    0.21
   4   4  -6    1.09    0.21
  -4  -4   6    1.41    0.20
   4  -4  -6    1.93    0.22
  -4   4   5    0.71    0.15
   4   4  -5    0.84    0.16
   4   4  -5    0.77    0.14
   4   4  -5    0.79    0.15
  -4   4   5    0.80    0.15
  -4   4   5    0.98    0.18
   4   4  -5    0.82    0.17
   4   4  -5    0.67    0.15
  -4  -4   5    0.52    0.12
  -4   4   4    7.81    0.38
   4   4  -4    7.63    0.40
   4   4  -4    7.78    0.42
  -4   4   4    7.50    0.38
   4   4  -4    7.91    0.36
  -4   4   4    7.66    0.38
   4   4  -4    7.55    0.41
  -4   4   4    7.31    0.35
  -4  -4   4    8.14    0.35
  -4   4   3   23.36    0.77
   4   4  -3   21.80    0.73
  -4   4   3   23.30    0.70
  -4   4   3   23.03    0.76
   4   4  -3   23.02    0.80
  -4   4   3   23.79    0.77
   4   4  -3   24.19    0.81
  -4   4   3   23.35    0.78
   4  -4  -3   22.58    0.66
  -4  -4   3   23.14    0.69
  -4  -4   3   23.18    0.68
  -4   4   2   68.57    1.91
   4   4  -2   69.74    2.00
  -4   4   2   71.84    1.87
  -4   4   2   71.52    1.94
  -4   4   2   73.24    1.96
  -4   4   2   72.09    1.99
  -4   4   2   70.34    1.92
   4   4  -2   68.82    1.94
   4   4  -2   73.57    1.88
  -4   4   2   69.68    1.91
  -4  -4   2   71.27    1.84
  -4  -4   2   72.23    1.80
   4  -4  -2   69.53    1.74
  -4   4   1   38.64    1.13
  -4   4   1   37.85    1.13
   4   4  -1   40.04    1.14
  -4   4   1   36.83    1.10
   4   4  -1   37.57    1.10
  -4   4   1   38.47    1.16
   4   4  -1   38.76    1.12
  -4   4   1   38.70    1.15
  -4   4   1   38.73    1.16
  -4   4   1   38.30    1.14
  -4  -4   1   39.33    1.09
   4  -4  -1   38.36    1.03
  -4  -4   1   38.27    1.07
  -4   4   0    4.48    0.27
   4   4   0    3.45    0.22
  -4   4   0    3.82    0.23
  -4   4   0    4.13    0.26
  -4   4   0    3.89    0.26
  -4   4   0    3.90    0.26
  -4   4   0    3.52    0.24
   4   4   0    3.76    0.24
  -4   4   0    4.08    0.24
   4  -4   0    4.24    0.23
  -4  -4   0    3.98    0.25
  -4  -4   0    3.73    0.24
  -4   4  -1    0.30    0.10
  -4   4  -1    0.53    0.12
  -4   4  -1    0.40    0.10
  -4   4  -1    0.51    0.11
   4   4   1    0.49    0.11
  -4   4  -1    0.54    0.12
  -4   4  -1    0.21    0.09
  -4   4  -1    0.44    0.12
   4  -4   1    0.54    0.11
  -4  -4  -1    0.41    0.11
  -4  -4  -1    0.46    0.12
  -4   4  -2    0.74    0.15
  -4   4  -2    0.63    0.13
  -4   4  -2    0.57    0.12
  -4   4  -2    0.74    0.14
  -4   4  -2    0.51    0.12
  -4   4  -2    0.62    0.14
   4   4   2    0.78    0.14
  -4   4  -2    0.88    0.16
  -4  -4  -2    0.74    0.14
   4  -4   2    0.60    0.13
  -4  -4  -2    0.67    0.13
  -4   4  -3    0.01    0.07
   4   4   3    0.18    0.10
  -4   4  -3   -0.05    0.07
  -4   4  -3   -0.04    0.08
  -4   4  -3   -0.05    0.07
  -4   4  -3    0.02    0.08
  -4   4  -3   -0.03    0.07
  -4   4  -3   -0.04    0.07
  -4  -4  -3    0.04    0.09
  -4  -4  -3    0.31    0.11
   4  -4   3   -0.06    0.07
  -4   4  -4    1.05    0.17
  -4   4  -4    1.85    0.20
  -4   4  -4    1.16    0.20
  -4   4  -4    1.50    0.21
   4   4   4    1.21    0.20
  -4   4  -4    1.09    0.18
  -4   4  -4    1.02    0.19
  -4  -4  -4    1.39    0.20
   4  -4   4    1.46    0.21
  -4  -4  -4    1.05    0.18
  -4   4  -5    1.76    0.24
   4   4   5    1.82    0.25
  -4   4  -5    1.66    0.21
   4   4   5    2.03    0.25
  -4   4  -5    2.30    0.27
  -4   4  -5    1.57    0.23
  -4  -4  -5    1.62    0.23
  -4  -4  -5    1.59    0.22
  -4  -4  -5    2.05    0.25
   4  -4   5    1.94    0.25
  -4   4  -6   10.80    0.53
   4   4   6   10.35    0.54
  -4   4  -6   11.68    0.57
  -4   4  -6   10.19    0.54
  -4  -4  -6   11.09    0.53
  -4  -4  -6    9.56    0.52
   4  -4   6    9.92    0.53
  -4  -4  -6   11.05    0.56
  -4   4  -7    4.35    0.33
  -4   4  -7    3.76    0.38
  -4   4  -7    3.88    0.34
   4   4   7    3.78    0.40
  -4  -4  -7    4.17    0.34
  -4  -4  -7    3.85    0.33
   4  -4   7    3.82    0.39
  -4  -4  -7    3.45    0.37
  -4   5   8    0.64    0.20
   4   5  -8    0.51    0.17
   4   5  -8    0.78    0.18
   4   5  -8    1.10    0.25
   4  -5  -8    1.13    0.21
  -4  -5   8    0.89    0.21
   4   5  -7    9.86    0.49
  -4   5   7   10.47    0.55
   4   5  -7   10.64    0.58
   4   5  -7    9.68    0.55
   4  -5  -7    9.18    0.48
  -4  -5   7   10.14    0.50
   4   5  -6    0.14    0.11
  -4   5   6   -0.01    0.10
  -4   5   6    0.20    0.13
   4   5  -6    0.19    0.11
   4   5  -6   -0.01    0.10
  -4   5   6   -0.01    0.12
   4   5  -6   -0.03    0.10
   4  -5  -6   -0.01    0.10
  -4  -5   6    0.14    0.12
   4   5  -5   27.70    0.99
   4   5  -5   28.86    1.00
   4   5  -5   26.13    0.99
  -4   5   5   25.01    0.93
   4   5  -5   29.28    0.94
  -4   5   5   27.41    0.97
  -4   5   5   27.53    0.93
   4  -5  -5   26.98    0.91
  -4  -5   5   27.72    0.87
   4   5  -4    0.13    0.10
   4   5  -4   -0.08    0.08
   4   5  -4   -0.01    0.08
  -4   5   4    0.00    0.09
  -4   5   4    0.08    0.09
  -4   5   4    0.01    0.09
  -4   5   4    0.03    0.06
   4   5  -3    9.19    0.46
  -4   5   3    8.85    0.44
   4   5  -3   10.04    0.44
  -4   5   3    9.04    0.44
   4   5  -3    9.49    0.47
  -4   5   3    8.09    0.44
  -4   5   3    9.67    0.39
  -4   5   2    3.96    0.24
  -4   5   2    3.45    0.27
   4   5  -2    3.72    0.26
  -4   5   2    3.52    0.27
  -4   5   2    3.64    0.27
  -4   5   2    4.42    0.30
   4   5  -2    3.74    0.28
  -4   5   2    3.82    0.28
  -4  -5   2    4.12    0.24
  -4  -5   2    3.68    0.24
  -4   5   1   14.63    0.59
  -4   5   1   15.29    0.60
  -4   5   1   14.62    0.58
  -4   5   1   14.99    0.57
   4   5  -1   14.41    0.57
   4   5  -1   14.82    0.57
  -4   5   1   15.28    0.60
  -4   5   1   14.40    0.60
  -4  -5   1   13.59    0.53
  -4  -5   1   15.31    0.56
  -4   5   0    0.35    0.12
   4   5   0    0.23    0.11
   4   5   0    0.63    0.13
  -4   5   0    0.42    0.11
  -4   5   0    0.56    0.14
  -4   5   0    0.43    0.13
  -4   5   0    0.33    0.11
  -4   5   0    0.42    0.12
  -4  -5   0    0.56    0.12
  -4  -5   0    0.33    0.11
   4  -5   0    0.52    0.12
  -4   5  -1   13.16    0.54
   4   5   1   12.43    0.52
  -4   5  -1   13.43    0.56
  -4   5  -1   11.46    0.53
  -4   5  -1   13.02    0.53
  -4   5  -1   12.98    0.57
  -4   5  -1   11.79    0.54
   4  -5   1   12.85    0.50
  -4  -5  -1   11.71    0.51
  -4  -5  -1   12.11    0.52
   4   5   2    0.23    0.11
  -4   5  -2    0.18    0.11
  -4   5  -2    0.17    0.10
  -4   5  -2    0.13    0.10
  -4   5  -2    0.04    0.09
  -4   5  -2    0.12    0.10
  -4   5  -2    0.23    0.11
  -4  -5  -2    0.09    0.10
   4  -5   2    0.09    0.09
  -4  -5  -2    0.20    0.11
  -4   5  -3    9.05    0.41
  -4   5  -3    8.23    0.44
  -4   5  -3    7.97    0.46
  -4   5  -3    7.78    0.41
   4   5   3    8.05    0.43
  -4   5  -3    7.16    0.42
  -4   5  -3    8.06    0.45
   4  -5   3    8.21    0.42
  -4  -5  -3    7.61    0.41
  -4  -5  -3    7.42    0.42
  -4   5  -4    0.08    0.09
  -4   5  -4    0.17    0.12
   4   5   4    0.20    0.13
  -4   5  -4    0.32    0.12
  -4   5  -4    0.12    0.11
  -4   5  -4    0.10    0.10
  -4  -5  -4    0.12    0.12
  -4  -5  -4    0.18    0.11
   4  -5   4    0.24    0.13
  -4   5  -5    5.48    0.35
  -4   5  -5    5.52    0.38
  -4   5  -5    5.45    0.39
  -4   5  -5    5.62    0.41
   4  -5   5    5.27    0.37
  -4  -5  -5    5.27    0.37
  -4  -5  -5    5.27    0.39
  -4   6   6    0.85    0.21
  -4   6   6    0.53    0.16
   4   6  -6    0.43    0.15
   4   6  -6    0.34    0.18
  -4   6   6    0.45    0.17
   4   6  -6    0.83    0.21
   4  -6  -6    0.68    0.17
   4   6  -5    1.46    0.26
  -4   6   5    2.05    0.28
  -4   6   5    2.27    0.29
   4   6  -5    1.92    0.26
   4   6  -5    2.11    0.29
  -4   6   5    2.15    0.29
   4  -6  -5    1.97    0.25
  -4   6   4    0.18    0.09
   4   6  -4    0.12    0.12
   4   6  -4    0.16    0.13
   4   6  -4    0.32    0.13
  -4   6   4    0.13    0.12
  -4   6   4   -0.01    0.11
  -4   6   4    0.12    0.13
   4  -6  -4    0.04    0.09
  -4   6   3   11.40    0.49
  -4   6   3   11.19    0.55
   4   6  -3   11.68    0.55
   4   6  -3   11.58    0.56
  -4   6   3   12.06    0.58
   4   6  -3   11.50    0.54
   4   6  -2    6.80    0.39
  -4   6   2    6.41    0.38
  -4   6   2    5.58    0.33
  -4   6   2    5.48    0.37
  -4   6   2    5.52    0.38
   4   6  -2    6.30    0.38
  -4   6   2    5.02    0.36
  -4   6   2    6.38    0.38
  -4  -6   2    5.49    0.32
  -4   6   1    5.20    0.35
  -4   6   1    5.81    0.37
  -4   6   1    5.44    0.37
   4   6  -1    5.94    0.37
  -4   6   1    5.89    0.37
  -4   6   1    5.34    0.37
  -4   6   1    6.33    0.36
   4   6  -1    5.47    0.35
  -4  -6   1    5.57    0.33
  -4  -6   1    5.48    0.33
   4   6   0    8.40    0.44
  -4   6   0    7.90    0.43
  -4   6   0    8.00    0.43
  -4   6   0    8.05    0.46
  -4   6   0    8.33    0.46
  -4   6   0    8.17    0.46
  -4   6   0    7.90    0.45
  -4  -6   0    8.24    0.42
  -4  -6   0    8.30    0.43
  -4   6  -1    5.05    0.36
  -4   6  -1    5.18    0.35
  -4   6  -1    5.04    0.34
  -4   6  -1    4.16    0.34
  -4   6  -1    4.98    0.35
  -4   6  -1    5.01    0.35
   4   6   1    4.51    0.32
  -4  -6  -1    5.20    0.35
  -4  -6  -1    4.91    0.34
  -4   6  -2    1.82    0.27
  -4   6  -2    1.74    0.24
  -4   6  -2    2.05    0.25
  -4   6  -2    1.47    0.24
  -4   6  -2    1.66    0.23
  -4   6  -2    1.68    0.25
   4   6   2    1.77    0.25
  -4  -6  -2    1.60    0.23
   4  -6   2    1.56    0.22
  -4  -6  -2    1.67    0.24
  -4   6  -3   -0.08    0.08
  -4   6  -3   -0.07    0.10
  -4   6  -3    0.01    0.10
   4   6   3    0.11    0.13
  -4   6  -3    0.01    0.11
  -4   6  -3   -0.07    0.10
  -4  -6  -3    0.16    0.12
   4  -6   3   -0.04    0.10
  -4  -6  -3    0.06    0.11
  -4   6  -4    2.84    0.30
  -4   6  -4    2.62    0.33
  -4   6  -4    2.69    0.35
  -4   6  -4    2.74    0.33
   4   6   4    2.75    0.33
   4  -6   4    2.97    0.32
  -4  -6  -4    2.80    0.33
  -4  -6  -4    2.41    0.29
  -4   7   1    1.20    0.23
  -4   7   1    1.16    0.23
  -4   7   1    1.27    0.25
   4   7  -1    1.39    0.23
  -4   7   1    1.27    0.22
  -4  -7   1    1.50    0.22
  -5   0  11    0.05    0.10
   5   0 -11    0.08    0.12
   5   0 -11    0.06    0.13
  -5   0  10    0.04    0.08
   5   0 -10    0.05    0.10
   5   0 -10    0.06    0.11
   5   0 -10    0.03    0.12
  -5   0  10   -0.12    0.10
   5   0  -9    0.15    0.10
   5   0  -9   -0.11    0.08
   5   0  -9   -0.02    0.08
  -5   0   9   -0.03    0.09
   5   0  -9    0.01    0.10
  -5   0   9    0.02    0.06
   5   0  -8   22.93    0.86
  -5   0   8   24.22    0.80
  -5   0   8   23.27    0.75
   5   0  -8   23.95    0.78
   5   0  -8   23.01    0.84
   5   0  -7    0.02    0.08
   5   0  -7   -0.01    0.08
   5   0  -7   -0.06    0.06
  -5   0   7    0.02    0.05
  -5   0   7   -0.09    0.05
   5   0  -6  170.88    4.35
   5   0  -6  167.57    4.16
   5   0  -6  168.07    4.52
  -5   0   6  168.17    4.30
  -5   0   6  168.45    4.00
  -5   0   5    0.23    0.08
  -5   0   5   -0.03    0.03
   5   0  -5   -0.04    0.07
  -5   0   5    0.03    0.04
  -5   0   5    0.04    0.04
  -5   0   5    0.01    0.04
   5   0  -5    0.01    0.04
   5   0  -5    0.05    0.06
   5   0  -4   52.87    1.47
  -5   0   4   51.67    1.32
  -5   0   4   51.94    1.28
  -5   0   4   51.62    1.26
  -5   0   4   50.49    1.51
   5   0  -4   51.71    1.30
  -5   0   4   50.14    1.36
  -5   0   3   -0.05    0.03
  -5   0   3   -0.01    0.04
   5   0  -3   -0.01    0.04
  -5   0   3    0.09    0.04
  -5   0   3   -0.03    0.03
  -5   0   2    2.69    0.14
   5   0  -2    2.60    0.15
  -5   0   2    2.67    0.18
  -5   0   2    2.86    0.15
  -5   0   2    2.73    0.16
  -5   0   2    2.76    0.15
  -5   0   2    3.06    0.16
  -5   0   1    0.01    0.05
  -5   0   1    0.00    0.04
  -5   0   1   -0.06    0.04
  -5   0   1    0.01    0.03
   5   0  -1   -0.02    0.03
  -5   0   1   -0.08    0.03
  -5   0   1   -0.05    0.03
   5   0  -1    0.02    0.04
  -5   0   0   15.30    0.51
  -5   0   0   16.01    0.50
   5   0   0   15.44    0.51
  -5   0   0   15.14    0.42
  -5   0   0   14.90    0.55
  -5   0   0   15.72    0.49
  -5   0   0   15.19    0.48
   5   0   0   14.86    0.45
   5   0   1    0.00    0.04
  -5   0  -1    0.00    0.04
   5   0   1    0.03    0.05
  -5   0  -1   -0.03    0.05
  -5   0  -1    0.03    0.04
  -5   0  -1   -0.06    0.05
  -5   0  -1   -0.06    0.04
  -5   0  -1    0.08    0.05
  -5   0  -2   94.03    2.35
   5   0   2   91.05    2.24
   5   0   2   91.37    2.50
  -5   0  -2  100.88    2.41
  -5   0  -2   92.52    2.39
  -5   0  -2   91.92    2.32
  -5   0  -2   93.78    2.49
  -5   0  -2   89.24    2.63
  -5   0  -3   -0.01    0.08
  -5   0  -3    0.04    0.06
   5   0   3    0.00    0.06
   5   0   3    0.12    0.07
  -5   0  -3   -0.05    0.05
  -5   0  -3    0.02    0.06
  -5   0  -3    0.00    0.05
  -5   0  -3    0.09    0.10
   5   0   4   33.11    1.04
  -5   0  -4   32.56    0.98
  -5   0  -4   32.30    0.96
  -5   0  -4   32.53    1.01
  -5   0  -4   31.92    1.10
   5   0   4   31.33    0.92
   5   0   5   -0.07    0.06
   5   0   5   -0.01    0.07
  -5   0  -5    0.02    0.08
  -5   0  -5   -0.04    0.08
  -5   0  -5    0.00    0.06
  -5   0  -5   -0.10    0.08
  -5   0  -6    0.67    0.16
  -5   0  -6    0.77    0.17
   5   0   6    0.72    0.15
  -5   0  -6    0.65    0.14
  -5   0  -7    0.02    0.10
  -5   0  -7    0.05    0.11
  -5   0  -7    0.12    0.12
   5   0   7    0.05    0.11
   5   0   8    2.84    0.30
  -5   0  -8    2.87    0.33
  -5   0  -8    4.17    0.34
  -5   1  11    3.93    0.37
   5   1 -11    4.27    0.35
   5   1 -11    4.18    0.35
  -5  -1  11    3.67    0.38
   5  -1 -11    4.07    0.39
  -5   1  10   11.20    0.52
   5   1 -10   10.25    0.50
   5   1 -10   10.73    0.56
   5   1 -10   10.57    0.56
  -5   1  10   10.96    0.46
   5  -1 -10   11.32    0.54
  -5  -1  10   11.47    0.55
  -5  -1  10   10.33    0.49
   5   1  -9   18.74    0.71
   5   1  -9   17.23    0.74
   5   1  -9   17.64    0.75
  -5   1   9   18.12    0.62
   5   1  -9   19.00    0.69
  -5   1   9   19.45    0.70
  -5  -1   9   17.43    0.70
  -5  -1   9   17.42    0.66
   5  -1  -9   17.66    0.70
   5  -1  -9   18.88    0.70
   5   1  -8    7.18    0.36
   5   1  -8    7.91    0.40
   5   1  -8    7.75    0.43
   5   1  -8    6.26    0.39
  -5   1   8    7.29    0.30
  -5   1   8    7.17    0.37
   5   1  -8    7.39    0.45
   5  -1  -8    7.39    0.39
   5  -1  -8    7.87    0.37
  -5  -1   8    7.46    0.35
  -5  -1   8    7.26    0.39
   5   1  -7   18.90    0.70
   5   1  -7   18.83    0.70
  -5   1   7   18.45    0.55
   5   1  -7   17.90    0.60
  -5   1   7   17.98    0.62
  -5  -1   7   17.05    0.63
   5  -1  -7   17.36    0.65
  -5  -1   7   16.96    0.61
   5  -1  -7   18.22    0.62
  -5   1   6   11.50    0.38
   5   1  -6   10.15    0.46
   5   1  -6   10.88    0.47
  -5   1   6   10.65    0.42
  -5   1   6   11.33    0.36
   5   1  -6   10.87    0.40
  -5   1   6   10.71    0.34
  -5   1   6   10.59    0.35
  -5  -1   6   11.28    0.44
   5  -1  -6   11.15    0.41
   5  -1  -6   11.00    0.46
  -5  -1   6   11.27    0.42
  -5   1   5   54.05    1.42
  -5   1   5   55.54    1.39
  -5   1   5   55.00    1.35
   5   1  -5   51.91    1.52
  -5   1   5   55.16    1.39
  -5   1   5   51.40    1.37
   5   1  -5   52.92    1.39
  -5   1   5   54.65    1.38
   5   1  -5   52.35    1.56
  -5  -1   5   52.72    1.47
   5  -1  -5   54.05    1.55
   5  -1  -5   54.08    1.41
  -5  -1   5   51.84    1.39
  -5   1   4  149.30    3.79
  -5   1   4  152.21    3.67
  -5   1   4  152.12    3.58
  -5   1   4  147.42    4.10
   5   1  -4  148.62    4.02
  -5   1   4  155.13    3.70
  -5   1   4  148.76    3.84
   5   1  -4  152.46    3.66
   5   1  -4  148.99    3.87
  -5  -1   4  151.62    3.87
   5  -1  -4  153.22    3.99
  -5  -1   4  150.03    3.54
   5   1  -3   11.78    0.39
  -5   1   3   12.06    0.38
  -5   1   3   11.25    0.35
  -5   1   3   11.93    0.42
   5   1  -3   11.42    0.44
  -5   1   3   11.73    0.38
  -5   1   3   11.57    0.45
   5   1  -3   11.05    0.43
  -5   1   3   11.46    0.35
  -5  -1   3   11.56    0.40
  -5  -1   3   11.71    0.33
  -5  -1   3   11.33    0.44
   5  -1  -3   11.61    0.40
  -5  -1   3   11.31    0.39
  -5  -1   3   11.72    0.34
  -5   1   2   96.28    2.62
  -5   1   2   95.98    2.36
  -5   1   2   96.94    2.44
   5   1  -2   94.24    2.56
  -5   1   2   94.28    2.43
  -5   1   2   94.36    2.30
  -5   1   2   89.56    2.45
  -5   1   2   94.55    2.31
  -5  -1   2   93.92    2.28
   5  -1  -2   93.52    2.50
  -5  -1   2   94.56    2.61
  -5  -1   2   95.80    2.47
  -5  -1   2   95.48    2.32
  -5   1   1   31.15    0.86
  -5   1   1   29.18    0.94
  -5   1   1   31.14    0.86
  -5   1   1   29.44    0.87
  -5   1   1   30.05    0.82
  -5   1   1   30.26    0.78
  -5   1   1   30.21    0.84
  -5  -1   1   29.48    0.83
  -5  -1   1   30.18    0.82
  -5  -1   1   30.64    0.88
  -5  -1   1   29.48    0.92
   5  -1  -1   29.25    0.80
   5  -1  -1   30.59    0.84
   5   1   0   11.36    0.35
   5   1   0   11.38    0.43
  -5   1   0   10.92    0.41
  -5   1   0   11.96    0.41
  -5   1   0   12.08    0.41
  -5   1   0   11.22    0.41
  -5   1   0   11.86    0.41
  -5   1   0   11.08    0.35
   5   1   0   11.54    0.36
  -5   1   0   11.51    0.45
  -5  -1   0   12.00    0.34
   5  -1   0   11.46    0.39
   5  -1   0   11.82    0.40
  -5  -1   0   11.47    0.40
  -5  -1   0   12.14    0.42
  -5  -1   0   10.86    0.40
  -5  -1   0   11.41    0.38
  -5  -1   0   11.59    0.43
  -5   1  -1   72.31    2.17
   5   1   1   77.61    2.08
  -5   1  -1   76.41    1.93
   5   1   1   77.28    1.82
  -5   1  -1   76.33    1.92
  -5   1  -1   75.75    1.98
  -5   1  -1   76.74    2.01
  -5   1  -1   73.44    2.05
   5  -1   1   74.41    2.05
  -5  -1  -1   77.08    2.16
   5  -1   1   75.82    1.87
  -5  -1  -1   77.81    2.06
  -5  -1  -1   75.48    1.98
  -5  -1  -1   80.74    1.92
  -5  -1  -1   77.27    1.93
  -5   1  -2    0.11    0.07
  -5   1  -2    0.10    0.06
  -5   1  -2    0.06    0.06
   5   1   2    0.05    0.05
  -5   1  -2    0.13    0.08
  -5   1  -2    0.06    0.08
   5   1   2    0.10    0.07
  -5   1  -2    0.12    0.07
  -5  -1  -2    0.21    0.08
  -5  -1  -2    0.05    0.06
   5  -1   2    0.12    0.06
  -5  -1  -2    0.12    0.08
  -5  -1  -2    0.06    0.07
  -5  -1  -2    0.15    0.07
   5  -1   2    0.04    0.06
  -5   1  -3   35.31    1.20
  -5   1  -3   36.52    1.09
  -5   1  -3   37.54    1.05
  -5   1  -3   35.99    1.07
  -5   1  -3   35.79    1.03
   5   1   3   36.88    1.14
   5   1   3   36.63    0.98
  -5   1  -3   37.25    1.06
  -5   1  -3   39.00    1.13
   5  -1   3   37.87    1.13
  -5  -1  -3   37.64    1.10
  -5  -1  -3   37.54    1.06
  -5  -1  -3   35.99    1.17
  -5  -1  -3   36.80    1.07
   5  -1   3   36.48    1.03
  -5   1  -4    4.59    0.29
  -5   1  -4    5.33    0.28
   5   1   4    5.28    0.26
   5   1   4    4.92    0.31
  -5   1  -4    4.94    0.29
  -5   1  -4    5.40    0.34
  -5   1  -4    5.40    0.30
  -5   1  -4    5.28    0.26
  -5  -1  -4    5.02    0.31
   5  -1   4    4.80    0.28
  -5  -1  -4    4.90    0.28
  -5  -1  -4    5.09    0.31
  -5  -1  -4    5.26    0.32
  -5   1  -5   12.38    0.49
   5   1   5   12.65    0.47
  -5   1  -5   12.91    0.54
  -5   1  -5   12.79    0.61
   5   1   5   12.72    0.56
  -5   1  -5   13.01    0.53
  -5   1  -5   13.87    0.52
   5  -1   5   13.23    0.53
  -5  -1  -5   13.83    0.55
  -5  -1  -5   12.68    0.58
  -5  -1  -5   13.06    0.56
  -5  -1  -5   13.42    0.54
  -5   1  -6    2.89    0.26
   5   1   6    2.92    0.26
  -5   1  -6    2.96    0.25
  -5   1  -6    2.91    0.29
  -5  -1  -6    3.23    0.28
   5  -1   6    3.36    0.26
  -5  -1  -6    2.97    0.31
  -5  -1  -6    2.77    0.26
  -5  -1  -6    3.06    0.30
  -5   1  -7   11.44    0.54
  -5   1  -7   11.13    0.55
   5   1   7   11.22    0.57
  -5  -1  -7   10.39    0.54
   5  -1   7   10.30    0.52
  -5  -1  -7   11.23    0.52
  -5  -1  -7   10.76    0.55
  -5   1  -8    5.79    0.39
  -5   1  -8    5.97    0.41
  -5  -1  -8    6.60    0.42
   5  -1   8    5.59    0.39
  -5  -1  -8    5.60    0.41
  -5  -1  -8    5.82    0.39
   5   2 -10    0.01    0.11
   5   2 -10    0.11    0.12
   5   2 -10    0.02    0.11
   5   2 -10    0.18    0.14
  -5   2  10   -0.01    0.10
  -5  -2  10    0.05    0.09
  -5  -2  10    0.02    0.10
   5  -2 -10    0.10    0.11
   5   2  -9    2.84    0.33
   5   2  -9    2.66    0.29
   5   2  -9    2.75    0.27
  -5   2   9    2.98    0.28
  -5   2   9    2.62    0.17
   5   2  -9    2.94    0.31
  -5  -2   9    2.94    0.24
  -5  -2   9    2.22    0.27
   5  -2  -9    2.56    0.27
  -5   2   8    1.03    0.10
   5   2  -8    0.82    0.18
   5   2  -8    1.10    0.19
  -5   2   8    0.90    0.16
  -5   2   8    1.17    0.19
   5   2  -8    1.04    0.18
   5   2  -8    1.30    0.17
  -5  -2   8    0.67    0.15
   5  -2  -8    1.14    0.17
  -5  -2   8    0.98    0.16
   5   2  -7   10.71    0.54
   5   2  -7   10.49    0.49
  -5   2   7   11.13    0.34
   5   2  -7   10.80    0.50
   5   2  -7   10.76    0.51
  -5   2   7   10.47    0.43
  -5   2   7   10.86    0.47
   5   2  -7   10.42    0.43
  -5   2   7   11.59    0.41
  -5  -2   7   10.16    0.46
  -5  -2   7   10.75    0.46
   5  -2  -7   10.73    0.45
   5  -2  -7   10.65    0.46
  -5   2   6   12.43    0.34
  -5   2   6   12.36    0.49
  -5   2   6   12.53    0.34
   5   2  -6   12.78    0.45
  -5   2   6   12.75    0.46
  -5   2   6   12.23    0.44
   5   2  -6   12.13    0.52
   5   2  -6   11.90    0.53
   5   2  -6   12.98    0.53
  -5  -2   6   11.64    0.48
  -5  -2   6   11.77    0.48
   5   2  -5   40.73    1.07
  -5   2   5   41.34    1.15
  -5   2   5   38.50    1.10
   5   2  -5   38.81    1.19
   5   2  -5   38.28    1.21
  -5   2   5   38.40    1.08
  -5   2   5   39.32    1.06
  -5  -2   5   36.86    1.07
  -5  -2   5   39.08    1.15
  -5   2   4   -0.04    0.04
  -5   2   4    0.00    0.05
   5   2  -4    0.02    0.06
  -5   2   4   -0.04    0.05
   5   2  -4   -0.02    0.06
  -5   2   4   -0.04    0.05
   5   2  -4    0.01    0.04
  -5   2   4   -0.06    0.04
  -5  -2   4   -0.02    0.05
  -5  -2   4    0.00    0.04
   5   2  -3   51.66    1.49
   5   2  -3   49.70    1.42
  -5   2   3   51.20    1.32
  -5   2   3   50.03    1.33
  -5   2   3   52.15    1.31
   5   2  -3   49.61    1.41
   5   2  -3   50.20    1.29
  -5   2   3   49.96    1.35
  -5   2   3   51.78    1.32
  -5   2   3   50.54    1.48
  -5   2   3   49.98    1.41
  -5  -2   3   50.47    1.42
  -5  -2   3   51.71    1.28
  -5  -2   3   50.53    1.26
   5  -2  -3   50.27    1.40
  -5  -2   3   50.16    1.27
  -5  -2   3   49.92    1.47
  -5   2   2    1.80    0.11
   5   2  -2    1.97    0.11
  -5   2   2    1.49    0.15
   5   2  -2    1.75    0.15
  -5   2   2    1.82    0.15
   5   2  -2    1.67    0.15
  -5   2   2    2.00    0.12
  -5   2   2    1.74    0.14
  -5   2   2    1.70    0.15
  -5   2   2    1.71    0.13
  -5  -2   2    1.90    0.14
  -5  -2   2    1.94    0.13
  -5  -2   2    1.59    0.14
  -5  -2   2    1.80    0.13
  -5  -2   2    1.99    0.13
   5  -2  -2    1.77    0.13
   5  -2  -2    1.71    0.10
  -5   2   1    0.27    0.06
  -5   2   1    0.01    0.05
  -5   2   1   -0.04    0.05
   5   2  -1    0.03    0.06
  -5   2   1    0.04    0.04
   5   2  -1    0.09    0.04
  -5   2   1    0.06    0.06
  -5   2   1    0.04    0.05
  -5   2   1   -0.01    0.04
  -5  -2   1   -0.03    0.05
  -5  -2   1    0.01    0.04
   5  -2  -1    0.02    0.03
   5  -2  -1    0.01    0.04
  -5  -2   1   -0.01    0.05
  -5  -2   1    0.04    0.05
  -5   2   0    2.50    0.18
  -5   2   0    2.77    0.17
  -5   2   0    3.00    0.17
   5   2   0    2.82    0.14
   5   2   0    2.80    0.16
   5   2   0    2.86    0.15
  -5   2   0    3.04    0.20
  -5   2   0    2.70    0.19
  -5   2   0    3.05    0.19
  -5   2   0    2.70    0.17
   5  -2   0    2.85    0.17
  -5  -2   0    2.52    0.17
   5  -2   0    2.84    0.18
  -5  -2   0    2.86    0.19
  -5  -2   0    2.89    0.17
  -5  -2   0    2.97    0.19
  -5   2  -1  175.70    4.84
   5   2   1  178.29    4.07
  -5   2  -1  177.11    4.40
  -5   2  -1  179.64    4.46
  -5   2  -1  175.81    4.53
   5   2   1  176.23    4.63
   5   2   1  176.70    4.37
  -5   2  -1  176.77    4.59
  -5   2  -1  174.22    4.38
  -5   2  -1  179.51    4.27
  -5  -2  -1  178.18    4.40
  -5  -2  -1  179.89    4.28
  -5  -2  -1  182.03    4.78
   5  -2   1  179.59    4.17
  -5  -2  -1  180.11    4.59
  -5   2  -2   12.83    0.55
  -5   2  -2   13.86    0.52
  -5   2  -2   14.41    0.49
   5   2   2   13.26    0.40
  -5   2  -2   14.12    0.50
   5   2   2   14.14    0.54
  -5   2  -2   13.25    0.51
  -5   2  -2   13.80    0.49
   5   2   2   14.72    0.49
  -5   2  -2   13.81    0.51
  -5  -2  -2   13.65    0.47
  -5  -2  -2   14.05    0.52
   5  -2   2   13.88    0.50
  -5  -2  -2   12.93    0.51
  -5  -2  -2   13.30    0.50
  -5   2  -3  150.13    4.23
   5   2   3  152.31    3.83
  -5   2  -3  154.32    3.83
  -5   2  -3  155.43    3.93
   5   2   3  150.82    4.03
  -5   2  -3  151.39    3.83
  -5   2  -3  150.12    3.85
  -5   2  -3  150.92    3.70
  -5   2  -3  155.61    4.01
  -5  -2  -3  148.93    3.84
   5  -2   3  148.58    3.65
  -5  -2  -3  156.54    3.82
  -5  -2  -3  151.72    4.16
  -5  -2  -3  151.31    3.73
  -5   2  -4    4.32    0.28
  -5   2  -4    4.34    0.28
  -5   2  -4    4.39    0.27
   5   2   4    5.91    0.33
  -5   2  -4    4.57    0.28
  -5   2  -4    4.43    0.32
  -5   2  -4    4.34    0.26
  -5  -2  -4    4.09    0.29
   5  -2   4    4.26    0.28
  -5  -2  -4    4.61    0.30
  -5  -2  -4    4.75    0.28
  -5  -2  -4    4.23    0.28
  -5   2  -5    8.90    0.51
  -5   2  -5   10.44    0.43
   5   2   5    9.47    0.49
  -5   2  -5    9.83    0.43
  -5   2  -5   10.07    0.47
  -5   2  -5    9.83    0.46
  -5   2  -5   10.12    0.46
  -5  -2  -5   10.12    0.48
  -5  -2  -5   10.00    0.47
  -5  -2  -5    9.83    0.48
   5  -2   5   10.26    0.47
  -5  -2  -5   10.20    0.47
   5   2   6    1.05    0.19
  -5   2  -6    1.25    0.18
  -5   2  -6    1.49    0.22
  -5   2  -6    1.46    0.20
  -5   2  -6    1.48    0.21
   5  -2   6    0.92    0.18
  -5  -2  -6    1.02    0.18
  -5  -2  -6    1.37    0.23
  -5  -2  -6    1.43    0.22
  -5   2  -7    1.69    0.25
  -5   2  -7    1.87    0.24
   5   2   7    1.69    0.26
  -5  -2  -7    1.84    0.27
   5  -2   7    1.79    0.26
  -5  -2  -7    1.94    0.26
  -5  -2  -7    1.66    0.25
   5   3 -10    8.28    0.54
   5   3 -10    9.03    0.53
   5   3 -10    9.00    0.48
   5   3 -10    9.32    0.53
   5  -3 -10    8.39    0.49
  -5  -3  10   10.03    0.54
  -5   3   9    1.97    0.14
   5   3  -9    1.59    0.27
   5   3  -9    2.08    0.25
   5   3  -9    1.82    0.26
   5   3  -9    1.62    0.25
  -5   3   9    1.84    0.27
  -5  -3   9    1.85    0.26
   5  -3  -9    2.31    0.27
  -5  -3   9    2.31    0.27
   5   3  -8    3.12    0.25
   5   3  -8    3.18    0.35
   5   3  -8    2.48    0.28
  -5   3   8    2.89    0.15
  -5   3   8    3.11    0.31
   5   3  -8    2.83    0.30
  -5  -3   8    2.73    0.29
  -5  -3   8    2.60    0.27
   5  -3  -8    3.15    0.26
   5   3  -7    0.95    0.19
  -5   3   7    0.80    0.07
   5   3  -7    0.77    0.16
   5   3  -7    0.59    0.16
  -5   3   7    0.85    0.15
   5   3  -7    0.73    0.17
  -5   3   7    0.72    0.14
  -5   3   7    1.00    0.19
   5   3  -7    0.61    0.13
  -5  -3   7    0.76    0.16
   5  -3  -7    0.93    0.14
  -5  -3   7    0.91    0.15
   5   3  -6    0.37    0.12
  -5   3   6    0.41    0.11
   5   3  -6    0.35    0.13
   5   3  -6    0.25    0.12
   5   3  -6    0.49    0.11
  -5   3   6    0.43    0.11
  -5   3   6    0.57    0.13
  -5   3   6    0.47    0.12
   5   3  -6    0.36    0.12
  -5  -3   6    0.54    0.13
  -5   3   5    4.68    0.27
   5   3  -5    4.53    0.30
  -5   3   5    4.75    0.27
   5   3  -5    4.87    0.30
   5   3  -5    4.56    0.26
   5   3  -5    4.27    0.29
  -5   3   5    4.93    0.29
  -5  -3   5    4.96    0.28
  -5  -3   5    4.95    0.28
   5   3  -4   31.78    1.04
  -5   3   4   31.89    0.93
  -5   3   4   31.94    0.85
  -5   3   4   30.90    1.00
  -5   3   4   31.22    0.94
  -5   3   4   31.66    0.95
   5   3  -4   30.82    1.00
  -5   3   4   32.47    0.84
  -5   3   4   32.54    0.97
   5   3  -4   32.97    0.91
   5   3  -4   29.83    1.00
  -5  -3   4   32.73    0.90
   5  -3  -4   31.33    0.87
  -5  -3   4   31.34    0.99
  -5   3   3    7.96    0.35
   5   3  -3    8.44    0.31
   5   3  -3    7.41    0.37
  -5   3   3    8.74    0.36
  -5   3   3    8.22    0.35
  -5   3   3    7.65    0.28
   5   3  -3    8.21    0.39
  -5   3   3    8.16    0.28
  -5   3   3    7.87    0.35
  -5   3   3    8.61    0.37
   5   3  -3    7.72    0.37
  -5  -3   3    7.61    0.36
  -5  -3   3    7.93    0.29
  -5  -3   3    8.30    0.29
  -5  -3   3    7.77    0.32
   5  -3  -3    7.75    0.32
  -5   3   2  130.65    3.21
   5   3  -2  132.01    3.25
  -5   3   2  126.88    3.40
  -5   3   2  131.98    3.37
  -5   3   2  132.38    3.30
  -5   3   2  133.18    3.59
  -5   3   2  131.33    3.36
  -5   3   2  130.76    3.31
   5   3  -2  130.73    3.36
  -5  -3   2  132.19    3.16
   5  -3  -2  129.62    3.11
  -5  -3   2  130.78    3.06
  -5  -3   2  129.50    3.45
  -5  -3   2  134.17    3.24
   5   3  -1   11.21    0.38
  -5   3   1   10.81    0.41
  -5   3   1   11.12    0.41
  -5   3   1    8.84    0.42
  -5   3   1   10.89    0.43
  -5   3   1   11.00    0.45
  -5   3   1   11.23    0.43
   5   3  -1   12.30    0.42
  -5  -3   1   10.89    0.40
   5  -3  -1   10.53    0.39
  -5  -3   1   11.15    0.44
  -5  -3   1   11.47    0.40
  -5  -3   1   11.99    0.41
  -5   3   0   39.90    1.20
  -5   3   0   40.71    1.17
   5   3   0   41.93    1.12
  -5   3   0   39.51    1.18
  -5   3   0   39.84    1.13
  -5   3   0   40.88    1.25
   5   3   0   41.00    1.13
   5   3   0   40.83    1.11
  -5   3   0   40.37    1.14
  -5   3   0   39.43    1.17
  -5  -3   0   40.03    1.14
  -5  -3   0   40.10    1.11
   5  -3   0   41.40    1.10
  -5  -3   0   41.58    1.18
  -5   3  -1    0.32    0.10
  -5   3  -1    0.14    0.08
  -5   3  -1    0.11    0.08
   5   3   1    0.17    0.08
  -5   3  -1    0.12    0.09
  -5   3  -1    0.11    0.07
  -5   3  -1    0.05    0.08
   5   3   1    0.13    0.06
  -5   3  -1    0.11    0.08
  -5  -3  -1    0.12    0.08
  -5  -3  -1    0.20    0.06
   5  -3   1    0.17    0.09
  -5  -3  -1    0.11    0.08
  -5   3  -2    2.22    0.22
  -5   3  -2    2.10    0.23
  -5   3  -2    2.29    0.22
  -5   3  -2    2.22    0.21
  -5   3  -2    1.91    0.21
  -5   3  -2    1.81    0.21
  -5   3  -2    2.19    0.22
   5   3   2    2.44    0.20
   5  -3   2    2.16    0.22
  -5  -3  -2    2.38    0.23
  -5  -3  -2    1.93    0.21
  -5   3  -3    4.07    0.27
  -5   3  -3    3.71    0.29
   5   3   3    3.98    0.27
  -5   3  -3    4.19    0.28
   5   3   3    4.03    0.29
  -5   3  -3    3.65    0.26
  -5   3  -3    4.14    0.27
  -5   3  -3    4.21    0.28
  -5   3  -3    4.31    0.29
   5  -3   3    3.86    0.27
  -5  -3  -3    3.96    0.27
  -5  -3  -3    3.84    0.26
  -5   3  -4    7.31    0.38
  -5   3  -4    7.79    0.41
  -5   3  -4    7.20    0.43
  -5   3  -4    6.80    0.35
  -5   3  -4    7.46    0.38
   5   3   4    7.10    0.40
  -5   3  -4    7.23    0.39
   5   3   4    7.98    0.40
  -5  -3  -4    7.09    0.39
  -5  -3  -4    7.06    0.38
  -5  -3  -4    7.46    0.38
   5  -3   4    7.42    0.39
   5   3   5    3.67    0.34
  -5   3  -5    3.15    0.26
   5   3   5    2.93    0.30
  -5   3  -5    3.39    0.29
  -5   3  -5    3.28    0.26
  -5   3  -5    3.24    0.28
  -5   3  -5    3.06    0.25
  -5  -3  -5    3.37    0.28
   5  -3   5    3.01    0.30
  -5  -3  -5    3.51    0.32
  -5  -3  -5    3.14    0.30
  -5   3  -6   15.99    0.64
   5   3   6   16.57    0.70
  -5   3  -6   15.04    0.66
  -5  -3  -6   15.27    0.68
  -5  -3  -6   14.67    0.64
  -5  -3  -6   15.74    0.66
   5  -3   6   13.94    0.65
  -5   3  -7    2.05    0.28
  -5   3  -7    1.61    0.26
   5   3   7    2.02    0.27
  -5   3  -7    2.08    0.26
  -5  -3  -7    1.38    0.24
   5  -3   7    2.21    0.29
  -5  -3  -7    1.93    0.28
  -5  -3  -7    2.08    0.29
   5   4  -9    0.23    0.13
   5   4  -9    0.19    0.15
   5   4  -9    0.20    0.15
  -5   4   9    0.51    0.18
   5  -4  -9    0.28    0.13
  -5  -4   9   -0.08    0.11
  -5   4   8    8.80    0.51
   5   4  -8    8.71    0.49
   5   4  -8    8.55    0.54
   5   4  -8    8.54    0.45
   5   4  -8    7.62    0.49
   5  -4  -8    8.97    0.43
  -5  -4   8    8.96    0.47
   5   4  -7   10.19    0.53
   5   4  -7   11.30    0.58
  -5   4   7   10.20    0.49
  -5   4   7   11.22    0.50
   5   4  -7   10.92    0.56
  -5   4   7   10.63    0.53
   5   4  -7   11.18    0.57
   5   4  -7   11.21    0.49
  -5  -4   7   11.36    0.52
   5  -4  -7   11.76    0.49
   5   4  -6   10.63    0.52
   5   4  -6   11.50    0.56
  -5   4   6    9.99    0.49
  -5   4   6   10.26    0.48
  -5   4   6   11.59    0.49
   5   4  -6   10.85    0.54
   5   4  -6   11.86    0.48
   5   4  -6   11.46    0.54
  -5  -4   6   11.47    0.49
  -5   4   5   11.01    0.48
   5   4  -5   11.03    0.52
   5   4  -5   11.23    0.45
  -5   4   5   10.79    0.45
  -5   4   5   10.52    0.47
  -5   4   5   10.09    0.46
   5   4  -5    9.93    0.50
  -5   4   5   10.25    0.35
   5   4  -5   10.51    0.50
  -5  -4   5   10.47    0.44
  -5   4   4   34.96    0.99
  -5   4   4   35.58    1.09
  -5   4   4   36.74    1.07
   5   4  -4   35.73    1.14
   5   4  -4   36.52    1.15
  -5   4   4   34.63    1.08
  -5   4   4   34.03    1.08
   5   4  -4   36.26    1.04
   5   4  -4   34.52    1.16
  -5  -4   4   36.01    1.00
   5  -4  -4   34.33    0.96
  -5   4   3    7.48    0.38
  -5   4   3    6.43    0.36
   5   4  -3    6.89    0.32
  -5   4   3    7.38    0.37
   5   4  -3    7.00    0.38
   5   4  -3    7.82    0.40
  -5   4   3    7.48    0.30
  -5   4   3    7.04    0.36
   5  -4  -3    7.40    0.32
  -5  -4   3    9.00    0.33
   5   4  -2    4.50    0.25
  -5   4   2    4.16    0.26
  -5   4   2    3.96    0.27
   5   4  -2    4.37    0.27
  -5   4   2    4.36    0.24
  -5   4   2    3.97    0.26
  -5   4   2    4.14    0.23
   5   4  -2    4.29    0.27
  -5   4   2    4.43    0.29
  -5  -4   2    4.25    0.24
  -5  -4   2    4.72    0.24
   5  -4  -2    3.90    0.23
  -5   4   1   14.50    0.57
  -5   4   1   13.87    0.55
  -5   4   1   13.42    0.51
   5   4  -1   13.74    0.49
  -5   4   1   13.66    0.55
   5   4  -1   13.95    0.51
  -5   4   1   14.36    0.54
  -5   4   1   14.53    0.54
  -5   4   1   13.88    0.53
  -5  -4   1   13.78    0.50
   5  -4  -1   13.55    0.49
  -5  -4   1   13.66    0.50
  -5   4   0   17.44    0.62
  -5   4   0   16.94    0.62
   5   4   0   16.96    0.58
  -5   4   0   16.42    0.61
  -5   4   0   15.97    0.59
  -5   4   0   16.60    0.65
   5   4   0   16.50    0.58
  -5   4   0   16.26    0.63
  -5   4   0   16.99    0.61
  -5  -4   0   16.80    0.59
   5  -4   0   16.04    0.57
  -5  -4   0   16.39    0.58
  -5   4  -1    5.49    0.31
   5   4   1    5.36    0.29
  -5   4  -1    5.30    0.31
  -5   4  -1    4.87    0.30
  -5   4  -1    5.74    0.34
  -5   4  -1    5.04    0.32
  -5   4  -1    5.50    0.31
  -5   4  -1    5.53    0.31
  -5  -4  -1    5.53    0.31
   5  -4   1    5.32    0.30
  -5  -4  -1    5.27    0.30
  -5   4  -2   16.63    0.60
   5   4   2   17.71    0.62
  -5   4  -2   15.94    0.65
  -5   4  -2   17.03    0.66
  -5   4  -2   16.70    0.65
  -5   4  -2   16.02    0.62
  -5   4  -2   16.30    0.66
  -5   4  -2   16.75    0.63
  -5  -4  -2   16.62    0.63
   5  -4   2   17.15    0.62
  -5  -4  -2   15.85    0.61
  -5   4  -3    0.41    0.13
  -5   4  -3    0.66    0.15
  -5   4  -3    0.73    0.16
  -5   4  -3    0.72    0.14
  -5   4  -3    0.51    0.13
  -5   4  -3    0.86    0.17
   5   4   3    0.88    0.16
  -5   4  -3    0.96    0.17
  -5  -4  -3    0.67    0.14
   5  -4   3    0.73    0.16
  -5  -4  -3    0.76    0.16
  -5   4  -4    7.43    0.40
  -5   4  -4    6.07    0.38
  -5   4  -4    6.51    0.40
  -5   4  -4    6.03    0.36
  -5   4  -4    6.42    0.35
  -5  -4  -4    6.39    0.37
   5  -4   4    6.60    0.39
  -5  -4  -4    5.93    0.37
  -5   4  -5    1.57    0.23
   5   4   5    1.39    0.22
  -5   4  -5    1.80    0.26
   5   4   5    1.40    0.23
  -5   4  -5    1.34    0.23
  -5   4  -5    1.47    0.21
   5  -4   5    1.24    0.22
  -5  -4  -5    1.34    0.21
  -5  -4  -5    1.80    0.23
  -5  -4  -5    1.22    0.21
  -5   4  -6    0.40    0.15
  -5   4  -6    0.05    0.12
  -5   4  -6    0.16    0.13
   5   4   6    0.15    0.13
  -5   4  -6   -0.01    0.11
   5   4   6    0.29    0.17
  -5  -4  -6    0.03    0.12
  -5  -4  -6    0.14    0.13
  -5  -4  -6    0.17    0.13
   5  -4   6    0.31    0.16
   5   5  -8    0.86    0.21
  -5   5   8    0.84    0.23
   5  -5  -8    1.05    0.19
  -5  -5   8    1.11    0.21
   5   5  -7    1.38    0.24
   5   5  -7    1.20    0.22
  -5   5   7    0.88    0.20
   5   5  -7    1.20    0.20
  -5   5   7    1.05    0.21
  -5   5   7    1.34    0.22
   5   5  -7    0.97    0.22
  -5  -5   7    0.90    0.18
   5  -5  -7    1.33    0.22
  -5   5   6    1.77    0.24
   5   5  -6    1.58    0.25
   5   5  -6    1.48    0.23
   5   5  -6    1.53    0.25
  -5   5   6    1.57    0.24
  -5   5   6    1.70    0.14
  -5   5   6    1.55    0.22
   5   5  -6    1.71    0.22
   5  -5  -6    1.70    0.23
  -5  -5   6    2.12    0.24
  -5   5   5    0.95    0.18
   5   5  -5    1.19    0.18
   5   5  -5    0.59    0.17
  -5   5   5    0.67    0.10
  -5   5   5    0.81    0.18
  -5   5   5    0.87    0.18
   5   5  -5    0.49    0.16
   5   5  -4    6.78    0.36
   5   5  -4    6.38    0.40
  -5   5   4    5.18    0.35
   5   5  -4    6.62    0.40
  -5   5   4    6.37    0.29
  -5   5   4    6.64    0.38
  -5   5   4    6.25    0.38
  -5   5   3   23.99    0.86
   5   5  -3   26.21    0.91
  -5   5   3   26.76    0.90
  -5   5   3   25.59    0.82
  -5   5   3   25.54    0.89
   5   5  -3   25.37    0.90
   5   5  -3   26.15    0.85
  -5   5   3   25.05    0.90
   5   5  -2    0.45    0.14
  -5   5   2    0.88    0.17
   5   5  -2    0.56    0.14
  -5   5   2    0.69    0.16
  -5   5   2    0.67    0.15
   5   5  -2    0.59    0.14
  -5   5   2    0.72    0.12
  -5   5   2    0.43    0.14
  -5  -5   2    0.59    0.13
  -5   5   1   20.04    0.71
  -5   5   1   19.06    0.71
  -5   5   1   20.34    0.76
  -5   5   1   20.64    0.74
  -5   5   1   19.82    0.75
  -5   5   1   20.28    0.75
   5   5  -1   19.38    0.69
  -5  -5   1   19.91    0.68
  -5  -5   1   20.22    0.70
   5  -5  -1   21.16    0.67
  -5   5   0   -0.08    0.07
  -5   5   0    0.05    0.08
  -5   5   0    0.00    0.08
  -5   5   0    0.05    0.10
  -5   5   0    0.09    0.08
  -5   5   0    0.01    0.09
   5   5   0   -0.08    0.08
  -5  -5   0    0.05    0.09
   5  -5   0    0.15    0.09
  -5  -5   0    0.01    0.09
  -5   5  -1    0.09    0.09
  -5   5  -1    0.00    0.09
  -5   5  -1    0.18    0.10
   5   5   1    0.09    0.09
  -5   5  -1   -0.14    0.07
  -5   5  -1    0.09    0.09
  -5   5  -1    0.18    0.10
  -5  -5  -1    0.12    0.10
  -5  -5  -1    0.13    0.10
   5  -5   1    0.05    0.08
  -5   5  -2    0.09    0.10
  -5   5  -2    0.21    0.12
  -5   5  -2    0.06    0.09
  -5   5  -2    0.24    0.12
  -5   5  -2    0.15    0.10
   5   5   2    0.08    0.10
  -5   5  -2    0.16    0.10
  -5  -5  -2    0.04    0.09
   5  -5   2    0.07    0.09
  -5  -5  -2    0.06    0.11
  -5   5  -3    0.22    0.12
  -5   5  -3    0.32    0.12
  -5   5  -3    0.31    0.13
  -5   5  -3    0.19    0.11
  -5   5  -3    0.35    0.12
   5   5   3    0.17    0.12
  -5   5  -3    0.25    0.13
  -5  -5  -3   -0.05    0.08
  -5  -5  -3    0.12    0.11
   5  -5   3    0.32    0.13
  -5   5  -4    0.96    0.18
  -5   5  -4    0.62    0.16
  -5   5  -4    0.65    0.15
  -5   5  -4    0.67    0.18
   5   5   4    0.58    0.17
  -5   5  -4    0.92    0.19
  -5  -5  -4    0.62    0.17
  -5  -5  -4    0.68    0.17
   5  -5   4    0.52    0.16
  -5   5  -5    6.23    0.42
  -5   5  -5    6.91    0.41
  -5   5  -5    6.55    0.45
   5   5   5    6.03    0.43
  -5   5  -5    6.24    0.42
  -5  -5  -5    6.93    0.45
  -5  -5  -5    5.73    0.41
  -5  -5  -5    6.24    0.40
   5  -5   5    6.78    0.44
  -5   6   6    3.15    0.34
  -5   6   6    3.22    0.36
  -5   6   6    2.47    0.32
   5  -6  -6    2.84    0.31
   5   6  -5    2.46    0.31
   5   6  -5    2.90    0.34
  -5   6   5    2.21    0.29
   5   6  -5    2.93    0.30
  -5   6   5    2.37    0.30
  -5   6   5    2.11    0.28
   5  -6  -5    2.17    0.27
   5   6  -4    7.02    0.44
  -5   6   4    6.20    0.41
   5   6  -4    5.79    0.40
  -5   6   4    6.69    0.42
  -5   6   4    6.38    0.33
   5   6  -4    6.40    0.39
  -5   6   4    5.37    0.40
  -5   6   3    1.05    0.20
   5   6  -3    1.30    0.22
  -5   6   3    1.27    0.21
   5   6  -3    1.22    0.21
  -5   6   3    0.93    0.19
  -5   6   3    0.85    0.19
   5   6  -3    0.96    0.18
  -5   6   3    0.86    0.15
  -5   6   2    0.02    0.11
  -5   6   2   -0.12    0.11
  -5   6   2    0.06    0.09
  -5   6   2   -0.05    0.11
  -5   6   2   -0.15    0.10
   5   6  -2    0.12    0.11
   5   6  -2    0.20    0.12
  -5   6   1    1.12    0.18
  -5   6   1    1.16    0.20
  -5   6   1    1.33    0.22
   5   6  -1    1.37    0.21
  -5   6   1    1.20    0.21
  -5   6   1    1.30    0.22
  -5   6   1    1.36    0.23
  -5  -6   1    1.11    0.18
  -5  -6   1    1.38    0.20
  -5   6   0    4.02    0.32
  -5   6   0    2.95    0.30
  -5   6   0    3.43    0.33
   5   6   0    3.05    0.30
  -5   6   0    3.19    0.32
  -5   6   0    3.70    0.31
  -5   6   0    3.53    0.31
  -5  -6   0    3.51    0.28
  -5  -6   0    3.72    0.28
   5   6   1    2.13    0.26
  -5   6  -1    1.73    0.26
  -5   6  -1    1.78    0.25
  -5   6  -1    2.15    0.26
  -5   6  -1    2.01    0.27
  -5   6  -1    2.12    0.27
  -5   6  -1    2.21    0.26
  -5  -6  -1    2.33    0.26
  -5  -6  -1    1.87    0.24
  -5   6  -2    3.14    0.33
  -5   6  -2    3.05    0.35
  -5   6  -2    2.72    0.29
  -5   6  -2    2.83    0.33
  -5   6  -2    2.70    0.29
   5   6   2    3.28    0.32
  -5   6  -2    2.89    0.32
   5  -6   2    3.09    0.30
  -5  -6  -2    2.85    0.31
  -5  -6  -2    2.73    0.30
  -5   6  -3    4.24    0.41
  -5   6  -3    4.22    0.35
   5   6   3    4.81    0.36
  -5   6  -3    4.80    0.39
  -5   6  -3    4.16    0.33
  -5  -6  -3    4.62    0.37
   5  -6   3    5.41    0.37
  -5  -6  -3    3.38    0.35
  -6   0  11   -0.06    0.10
   6   0 -11    0.16    0.13
  -6   0  10   14.57    0.64
  -6   0  10   15.89    0.60
   6   0 -10   14.87    0.69
   6   0 -10   15.97    0.70
   6   0  -9   -0.01    0.09
   6   0  -9   -0.05    0.09
  -6   0   9    0.29    0.12
  -6   0   9   -0.03    0.05
   6   0  -9   -0.15    0.07
   6   0  -8   25.45    0.90
   6   0  -8   25.45    0.92
   6   0  -8   25.83    0.81
  -6   0   8   24.67    0.79
  -6   0   8   25.52    0.84
   6   0  -7    0.01    0.07
  -6   0   7    0.01    0.05
   6   0  -7   -0.03    0.08
   6   0  -7    0.00    0.07
  -6   0   7   -0.06    0.08
  -6   0   6   32.87    1.00
   6   0  -6   36.37    0.98
   6   0  -6   35.92    1.10
   6   0  -6   35.71    1.12
  -6   0   6   35.32    1.00
   6   0  -5    0.03    0.08
  -6   0   5   -0.05    0.04
   6   0  -5   -0.07    0.04
   6   0  -5    0.03    0.06
  -6   0   5    0.04    0.07
  -6   0   5    0.03    0.04
  -6   0   4  189.43    4.38
  -6   0   4  187.99    4.73
  -6   0   4  184.29    5.05
  -6   0   4  184.26    4.48
   6   0  -4  185.43    4.92
   6   0  -3    0.04    0.06
  -6   0   3   -0.04    0.04
  -6   0   3    0.03    0.05
  -6   0   3   -0.02    0.04
  -6   0   3    0.01    0.04
  -6   0   2    1.41    0.12
   6   0  -2    0.93    0.12
  -6   0   2    1.52    0.12
  -6   0   2    1.29    0.15
  -6   0   2    1.50    0.12
  -6   0   2    1.33    0.13
  -6   0   2    1.23    0.12
  -6   0   1   -0.04    0.03
  -6   0   1    0.09    0.06
   6   0  -1   -0.03    0.04
  -6   0   1    0.00    0.04
  -6   0   1   -0.05    0.04
  -6   0   1   -0.03    0.04
  -6   0   1   -0.06    0.04
  -6   0   0   10.99    0.41
  -6   0   0   11.55    0.41
   6   0   0   11.80    0.40
  -6   0   0   11.15    0.34
  -6   0   0   11.53    0.42
   6   0   0   10.98    0.42
  -6   0   0   11.13    0.42
  -6   0   0   11.76    0.47
  -6   0  -1   -0.04    0.04
  -6   0  -1   -0.02    0.07
  -6   0  -1    0.01    0.05
  -6   0  -1   -0.06    0.04
  -6   0  -1   -0.04    0.06
  -6   0  -1   -0.07    0.04
   6   0   1    0.01    0.06
   6   0   1    0.02    0.05
  -6   0  -2    0.68    0.13
   6   0   2    0.95    0.14
   6   0   2    0.92    0.12
  -6   0  -2    0.88    0.14
  -6   0  -2    0.96    0.12
  -6   0  -2    0.83    0.11
  -6   0  -2    1.01    0.15
  -6   0  -2    0.87    0.14
  -6   0  -3   -0.10    0.06
   6   0   3   -0.03    0.06
  -6   0  -3    0.16    0.08
  -6   0  -3   -0.02    0.06
  -6   0  -3   -0.01    0.08
  -6   0  -3   -0.11    0.08
   6   0   3   -0.06    0.05
  -6   0  -4    0.45    0.12
  -6   0  -4    0.52    0.12
   6   0   4    0.53    0.12
  -6   0  -4    0.20    0.11
  -6   0  -4    0.29    0.12
   6   0   5    0.00    0.05
  -6   0  -5   -0.03    0.08
  -6   0  -5    0.01    0.10
  -6   0  -5    0.07    0.10
  -6   0  -5   -0.08    0.07
  -6   0  -6   15.84    0.65
  -6   0  -6   14.61    0.61
  -6   0  -6   16.36    0.66
   6   0   6   14.33    0.59
  -6   0  -7    0.01    0.12
   6   0   7   -0.05    0.11
  -6   0  -7    0.03    0.11
  -6   0  -7    0.05    0.13
   6   1 -10    0.09    0.12
  -6   1  10    0.11    0.11
   6   1 -10    0.19    0.12
  -6   1  10    0.17    0.08
   6   1 -10    0.05    0.11
   6  -1 -10    0.20    0.12
   6  -1 -10    0.10    0.11
  -6  -1  10    0.06    0.09
  -6  -1  10    0.03    0.10
  -6   1   9    0.83    0.17
  -6   1   9    1.05    0.13
   6   1  -9    1.12    0.21
   6   1  -9    1.02    0.19
   6   1  -9    0.91    0.19
  -6  -1   9    0.86    0.18
   6  -1  -9    1.01    0.18
  -6  -1   9    1.26    0.17
   6  -1  -9    0.87    0.16
   6  -1  -9    1.24    0.20
  -6   1   8    7.40    0.30
  -6   1   8    7.80    0.39
   6   1  -8    6.65    0.40
   6   1  -8    7.88    0.44
  -6  -1   8    7.70    0.36
   6  -1  -8    7.34    0.41
   6  -1  -8    7.86    0.37
   6  -1  -8    7.84    0.42
  -6  -1   8    7.10    0.39
  -6   1   7   36.76    1.01
   6   1  -7   36.56    1.18
  -6   1   7   38.00    1.08
   6   1  -7   36.11    1.20
   6  -1  -7   36.51    1.15
  -6  -1   7   35.77    1.08
  -6  -1   7   36.45    1.10
   6  -1  -7   37.00    1.06
   6  -1  -7   36.99    1.18
   6   1  -6   21.54    0.76
  -6   1   6   21.56    0.61
  -6   1   6   20.83    0.67
  -6   1   6   20.64    0.60
   6   1  -6   20.07    0.75
  -6  -1   6   20.34    0.68
   6  -1  -6   21.57    0.65
   6  -1  -6   20.36    0.73
  -6   1   5   92.52    2.22
  -6   1   5   93.39    2.33
  -6   1   5   91.67    2.27
  -6   1   5   91.35    2.30
   6   1  -5   94.12    2.55
   6   1  -5   89.93    2.46
  -6   1   5   87.76    2.59
   6  -1  -5   91.44    2.29
   6  -1  -5   91.01    2.51
  -6  -1   5   88.00    2.41
  -6  -1   5   89.78    2.25
   6   1  -4    4.28    0.25
  -6   1   4    3.74    0.20
   6   1  -4    4.13    0.25
  -6   1   4    3.87    0.19
  -6   1   4    4.00    0.24
  -6   1   4    3.99    0.17
  -6   1   4    3.58    0.22
  -6  -1   4    4.07    0.25
   6  -1  -4    4.09    0.22
  -6  -1   4    4.28    0.21
  -6  -1   4    4.05    0.15
  -6  -1   4    3.80    0.23
  -6  -1   4    4.07    0.17
  -6   1   3    9.42    0.29
  -6   1   3    9.03    0.31
  -6   1   3    8.58    0.37
  -6   1   3    9.95    0.34
   6   1  -3    8.51    0.38
   6   1  -3    9.15    0.38
  -6   1   3    9.87    0.33
  -6   1   3    9.03    0.40
  -6   1   3    9.67    0.34
  -6  -1   3    8.99    0.39
  -6  -1   3    9.54    0.32
  -6  -1   3    9.45    0.36
  -6  -1   3    9.10    0.30
   6  -1  -3    8.95    0.35
  -6   1   2    8.63    0.26
  -6   1   2    8.23    0.37
  -6   1   2    8.14    0.34
   6   1  -2    7.99    0.35
  -6   1   2    8.31    0.32
  -6   1   2    8.20    0.32
  -6   1   2    8.68    0.33
  -6   1   2    8.19    0.31
   6  -1  -2    8.52    0.31
  -6  -1   2    9.09    0.37
  -6  -1   2    8.71    0.31
  -6  -1   2    8.50    0.31
   6  -1  -2    8.09    0.32
  -6  -1   2    8.54    0.34
  -6   1   1    1.05    0.13
  -6   1   1    1.12    0.14
  -6   1   1    1.08    0.14
   6   1  -1    1.25    0.12
  -6   1   1    0.85    0.11
  -6   1   1    1.21    0.13
  -6   1   1    1.03    0.08
  -6   1   1    1.05    0.13
   6  -1  -1    0.95    0.12
  -6  -1   1    1.11    0.13
  -6  -1   1    0.86    0.12
  -6  -1   1    1.11    0.13
  -6  -1   1    1.01    0.13
   6   1   0   47.15    1.34
  -6   1   0   45.66    1.19
  -6   1   0   46.13    1.24
  -6   1   0   46.84    1.27
  -6   1   0   45.87    1.29
   6   1   0   46.38    1.16
  -6   1   0   46.76    1.31
  -6   1   0   45.44    1.41
  -6  -1   0   47.06    1.32
  -6  -1   0   48.41    1.18
   6  -1   0   44.04    1.19
  -6  -1   0   44.93    1.38
  -6  -1   0   43.50    1.25
   6  -1   0   44.98    1.30
  -6  -1   0   47.19    1.25
  -6  -1   0   47.13    1.24
  -6   1  -1   42.75    1.26
  -6   1  -1   43.64    1.23
   6   1   1   44.24    1.12
  -6   1  -1   43.43    1.19
  -6   1  -1   42.78    1.36
  -6   1  -1   43.32    1.16
   6   1   1   44.84    1.29
  -6   1  -1   42.78    1.23
  -6  -1  -1   43.00    1.33
  -6  -1  -1   43.25    1.23
  -6  -1  -1   44.95    1.16
   6  -1   1   43.26    1.15
  -6  -1  -1   43.40    1.20
  -6  -1  -1   40.96    1.25
  -6  -1  -1   45.25    1.18
  -6   1  -2   31.18    0.88
  -6   1  -2   29.09    1.03
  -6   1  -2   30.27    0.92
  -6   1  -2   29.41    0.93
  -6   1  -2   31.04    0.91
  -6   1  -2   30.54    0.96
   6   1   2   30.12    0.97
   6   1   2   28.96    0.82
  -6  -1  -2   30.17    0.91
  -6  -1  -2   30.84    0.95
  -6  -1  -2   31.03    0.87
   6  -1   2   29.82    0.87
  -6  -1  -2   30.07    1.00
  -6  -1  -2   29.81    0.93
  -6   1  -3   68.06    1.96
  -6   1  -3   68.60    1.83
  -6   1  -3   68.72    1.88
   6   1   3   68.81    1.98
  -6   1  -3   67.67    2.09
  -6   1  -3   71.12    1.85
  -6   1  -3   68.53    1.89
   6   1   3   68.67    1.73
  -6  -1  -3   69.31    1.85
  -6  -1  -3   67.38    1.90
  -6  -1  -3   70.45    2.06
   6  -1   3   69.41    1.79
  -6  -1  -3   72.57    1.85
  -6   1  -4    6.60    0.37
   6   1   4    6.65    0.38
  -6   1  -4    6.80    0.41
   6   1   4    6.73    0.32
  -6   1  -4    7.30    0.35
  -6   1  -4    6.38    0.33
  -6   1  -4    5.83    0.34
  -6  -1  -4    6.93    0.39
  -6  -1  -4    7.17    0.36
  -6  -1  -4    7.00    0.39
  -6  -1  -4    6.54    0.36
   6  -1   4    6.32    0.35
   6   1   5    2.05    0.21
  -6   1  -5    1.85    0.23
  -6   1  -5    1.92    0.22
  -6   1  -5    2.03    0.24
  -6  -1  -5    1.41    0.20
  -6  -1  -5    1.81    0.23
  -6  -1  -5    1.43    0.23
   6  -1   5    1.78    0.22
  -6  -1  -5    1.62    0.23
  -6   1  -6    0.62    0.17
  -6   1  -6    0.45    0.15
  -6   1  -6    0.63    0.15
  -6  -1  -6    0.35    0.15
  -6  -1  -6    0.76    0.18
  -6  -1  -6    0.97    0.19
   6  -1   6    0.71    0.17
  -6   1  -7    3.19    0.30
  -6   1  -7    3.21    0.34
  -6   1  -7    3.41    0.34
  -6  -1  -7    2.71    0.30
  -6  -1  -7    2.91    0.32
   6  -1   7    2.99    0.32
  -6  -1  -7    3.64    0.35
   6   2 -10    0.08    0.13
  -6   2  10    0.26    0.13
   6   2 -10    0.30    0.15
   6   2 -10    0.21    0.12
   6  -2 -10    0.27    0.13
  -6  -2  10    0.20    0.12
  -6  -2  10    0.15    0.10
   6   2  -9    6.96    0.43
   6   2  -9    7.01    0.45
  -6   2   9    7.73    0.30
  -6   2   9    8.29    0.41
   6   2  -9    6.84    0.42
  -6  -2   9    7.17    0.40
  -6  -2   9    7.10    0.42
   6  -2  -9    7.04    0.39
   6   2  -8    4.48    0.32
  -6   2   8    4.48    0.31
   6   2  -8    3.96    0.32
   6   2  -8    4.33    0.32
  -6   2   8    4.12    0.18
  -6  -2   8    3.98    0.29
  -6  -2   8    3.80    0.27
   6  -2  -8    4.06    0.30
   6  -2  -8    4.10    0.28
   6   2  -7    0.23    0.12
  -6   2   7    0.09    0.09
  -6   2   7    0.07    0.04
   6   2  -7    0.19    0.11
   6   2  -7   -0.02    0.07
  -6  -2   7    0.20    0.09
  -6  -2   7    0.01    0.06
   6  -2  -7    0.05    0.07
  -6   2   6    0.02    0.07
   6   2  -6    0.08    0.08
   6   2  -6    0.07    0.10
  -6   2   6    0.17    0.09
  -6   2   6    0.09    0.03
  -6   2   6    0.15    0.08
  -6  -2   6    0.10    0.09
  -6  -2   6    0.14    0.07
  -6   2   5   14.72    0.49
   6   2  -5   14.30    0.57
   6   2  -5   13.25    0.56
  -6   2   5   14.16    0.56
  -6   2   5   14.01    0.38
  -6   2   5   12.52    0.51
  -6   2   5   13.89    0.47
  -6   2   5   13.66    0.48
  -6  -2   5   12.94    0.50
   6  -2  -5   13.56    0.51
  -6  -2   5   13.65    0.51
  -6   2   4    8.04    0.26
   6   2  -4    8.07    0.38
  -6   2   4    7.49    0.35
  -6   2   4    7.66    0.25
  -6   2   4    6.85    0.35
   6   2  -4    6.72    0.36
  -6   2   4    7.56    0.31
  -6   2   4    7.58    0.32
  -6   2   4    8.07    0.33
   6  -2  -4    7.71    0.32
  -6  -2   4    7.26    0.33
  -6  -2   4    7.71    0.33
  -6   2   3   85.13    2.09
  -6   2   3   83.86    2.36
  -6   2   3   81.09    2.10
  -6   2   3   84.01    2.14
   6   2  -3   80.47    2.23
  -6   2   3   84.86    2.16
   6   2  -3   83.18    2.34
  -6   2   3   82.37    2.23
  -6   2   3   86.74    2.15
   6  -2  -3   85.23    2.23
  -6  -2   3   79.87    2.23
  -6  -2   3   83.96    2.03
  -6  -2   3   82.52    2.06
  -6  -2   3   83.11    2.35
  -6  -2   3   80.25    2.03
   6  -2  -3   82.39    2.03
  -6   2   2    6.72    0.27
  -6   2   2    6.33    0.30
  -6   2   2    6.36    0.30
  -6   2   2    6.79    0.26
  -6   2   2    6.52    0.26
   6   2  -2    6.40    0.31
  -6   2   2    6.76    0.33
  -6   2   2    6.28    0.31
  -6  -2   2    6.10    0.30
  -6  -2   2    6.76    0.28
   6  -2  -2    6.87    0.29
  -6  -2   2    6.85    0.32
   6  -2  -2    6.46    0.24
  -6  -2   2    6.82    0.27
  -6   2   1   50.76    1.38
  -6   2   1   47.61    1.41
   6   2  -1   48.24    1.27
  -6   2   1   49.80    1.33
   6   2  -1   50.67    1.37
  -6   2   1   49.28    1.50
  -6   2   1   49.09    1.36
  -6   2   1   50.16    1.31
  -6  -2   1   49.96    1.32
  -6  -2   1   49.76    1.46
  -6  -2   1   50.02    1.42
  -6  -2   1   52.54    1.34
   6  -2  -1   49.97    1.30
  -6   2   0   45.72    1.22
  -6   2   0   43.53    1.37
  -6   2   0   41.69    1.27
   6   2   0   45.57    1.22
   6   2   0   45.60    1.11
  -6   2   0   42.98    1.18
  -6   2   0   45.65    1.25
   6   2   0   43.11    1.16
  -6   2   0   44.94    1.27
  -6  -2   0   42.92    1.28
  -6  -2   0   45.33    1.21
  -6  -2   0   44.55    1.23
   6  -2   0   42.96    1.18
  -6  -2   0   43.87    1.32
  -6   2  -1   11.71    0.42
  -6   2  -1   11.59    0.47
   6   2   1   11.49    0.49
  -6   2  -1   11.84    0.47
  -6   2  -1   12.32    0.48
   6   2   1   11.87    0.38
  -6   2  -1   11.63    0.51
  -6   2  -1   11.63    0.45
   6   2   1   11.74    0.42
  -6  -2  -1   11.62    0.46
  -6  -2  -1   12.48    0.48
   6  -2   1   11.41    0.44
  -6  -2  -1   12.36    0.46
  -6  -2  -1   11.96    0.41
  -6  -2  -1   11.46    0.46
  -6   2  -2    4.50    0.28
   6   2   2    4.80    0.26
  -6   2  -2    4.25    0.27
  -6   2  -2    4.40    0.30
  -6   2  -2    4.58    0.28
  -6   2  -2    5.15    0.27
  -6   2  -2    4.62    0.27
   6   2   2    4.38    0.29
  -6   2  -2    4.32    0.28
  -6  -2  -2    4.54    0.30
   6  -2   2    4.97    0.28
  -6  -2  -2    4.30    0.24
  -6  -2  -2    4.45    0.27
  -6  -2  -2    4.21    0.28
  -6   2  -3    1.76    0.21
  -6   2  -3    1.98    0.22
  -6   2  -3    1.47    0.19
  -6   2  -3    1.85    0.20
  -6   2  -3    1.50    0.18
  -6   2  -3    1.36    0.20
  -6   2  -3    1.61    0.18
   6   2   3    1.26    0.19
   6  -2   3    1.77    0.21
  -6  -2  -3    1.71    0.21
  -6  -2  -3    1.36    0.18
  -6  -2  -3    1.52    0.20
  -6  -2  -3    1.83    0.19
  -6   2  -4   10.63    0.47
  -6   2  -4    9.37    0.51
  -6   2  -4   10.75    0.46
   6   2   4    8.80    0.47
  -6   2  -4   10.31    0.46
  -6   2  -4   10.14    0.43
  -6   2  -4   10.20    0.46
  -6  -2  -4    9.44    0.48
  -6  -2  -4    9.90    0.47
   6  -2   4    9.13    0.44
  -6  -2  -4    9.83    0.48
  -6  -2  -4   10.35    0.45
  -6   2  -5   25.39    0.84
  -6   2  -5   26.13    0.89
  -6   2  -5   25.58    0.88
   6   2   5   24.94    0.95
  -6   2  -5   26.02    0.89
  -6  -2  -5   25.50    0.88
  -6  -2  -5   25.22    0.88
  -6  -2  -5   23.97    0.90
  -6  -2  -5   26.52    0.95
   6  -2   5   24.28    0.87
  -6   2  -6    0.18    0.12
  -6   2  -6    0.77    0.18
  -6   2  -6    0.43    0.15
  -6   2  -6    0.53    0.15
  -6  -2  -6    0.58    0.17
  -6  -2  -6    0.44    0.16
  -6  -2  -6    0.27    0.15
   6  -2   6    0.40    0.14
  -6   2  -7   10.15    0.54
  -6   2  -7    9.78    0.51
  -6  -2  -7    9.66    0.53
  -6  -2  -7   11.27    0.59
   6  -2   7    9.73    0.53
  -6  -2  -7   10.80    0.56
   6   3 -10    0.31    0.15
   6   3 -10    0.42    0.16
   6  -3 -10    0.54    0.16
  -6  -3  10    0.47    0.17
   6   3  -9    1.08    0.24
  -6   3   9    1.12    0.10
   6   3  -9    1.20    0.22
   6   3  -9    1.11    0.22
  -6   3   9    1.58    0.25
  -6  -3   9    1.15    0.19
   6  -3  -9    1.47    0.21
  -6  -3   9    1.17    0.22
  -6   3   8    9.25    0.47
   6   3  -8    9.10    0.50
   6   3  -8    8.57    0.48
   6   3  -8    8.62    0.50
   6  -3  -8    8.90    0.43
  -6  -3   8    7.91    0.44
  -6  -3   8    9.14    0.46
  -6   3   7    0.01    0.10
   6   3  -7   -0.11    0.08
   6   3  -7    0.03    0.09
   6   3  -7    0.15    0.10
  -6   3   7    0.00    0.08
  -6   3   7   -0.08    0.08
   6   3  -7    0.17    0.11
  -6  -3   7    0.03    0.08
  -6  -3   7    0.03    0.09
  -6   3   6   18.25    0.64
   6   3  -6   16.97    0.70
  -6   3   6   17.23    0.64
  -6   3   6   17.75    0.61
   6   3  -6   15.84    0.67
  -6   3   6   16.77    0.61
   6   3  -6   17.58    0.71
  -6  -3   6   16.97    0.62
  -6  -3   6   18.05    0.67
  -6   3   5    9.00    0.38
  -6   3   5    8.42    0.25
   6   3  -5    7.64    0.41
  -6   3   5    8.13    0.25
  -6   3   5    8.66    0.38
   6   3  -5    8.22    0.43
  -6   3   5    8.16    0.39
  -6   3   5    8.24    0.38
   6   3  -5    9.04    0.45
  -6  -3   5    8.90    0.39
  -6  -3   5    8.60    0.40
  -6   3   4    9.98    0.44
  -6   3   4   10.30    0.43
  -6   3   4   10.48    0.33
  -6   3   4   10.56    0.43
   6   3  -4   10.18    0.47
  -6   3   4   10.75    0.34
   6   3  -4   11.23    0.49
   6   3  -4   10.43    0.48
  -6   3   4   10.96    0.43
  -6  -3   4   10.36    0.41
   6  -3  -4   10.34    0.39
  -6  -3   4   10.45    0.45
   6  -3  -4    9.55    0.39
   6   3  -3   65.83    1.94
  -6   3   3   65.30    1.84
  -6   3   3   67.15    1.75
   6   3  -3   64.18    1.82
  -6   3   3   65.27    1.77
  -6   3   3   65.65    1.74
  -6   3   3   67.31    1.73
   6   3  -3   67.06    1.84
   6  -3  -3   65.45    1.66
  -6  -3   3   64.10    1.85
  -6  -3   3   66.79    1.65
  -6  -3   3   65.89    1.66
  -6   3   2    0.55    0.09
  -6   3   2    0.41    0.10
  -6   3   2    0.51    0.12
   6   3  -2    0.56    0.09
   6   3  -2    0.43    0.11
  -6   3   2    0.59    0.12
  -6   3   2    0.58    0.12
  -6   3   2    0.33    0.09
  -6  -3   2    0.44    0.10
  -6  -3   2    0.56    0.11
   6  -3  -2    0.61    0.11
  -6  -3   2    0.73    0.11
  -6  -3   2    0.92    0.13
  -6   3   1    1.19    0.14
   6   3  -1    1.27    0.13
  -6   3   1    1.55    0.18
  -6   3   1    1.19    0.16
  -6   3   1    1.26    0.16
  -6   3   1    1.31    0.15
   6   3  -1    1.21    0.15
  -6   3   1    1.39    0.18
   6   3  -1    1.27    0.16
   6  -3  -1    1.45    0.16
  -6  -3   1    1.06    0.15
  -6  -3   1    1.42    0.16
  -6  -3   1    1.08    0.15
  -6  -3   1    1.47    0.14
  -6   3   0   65.95    1.89
  -6   3   0   68.42    1.80
   6   3   0   67.80    1.76
   6   3   0   71.79    1.81
  -6   3   0   66.44    1.87
  -6   3   0   68.03    2.00
  -6   3   0   65.43    1.78
  -6   3   0   68.63    1.84
  -6   3   0   68.44    1.88
  -6  -3   0   66.22    1.77
   6  -3   0   66.01    1.74
  -6  -3   0   67.93    1.81
  -6  -3   0   70.50    1.93
  -6   3  -1   37.43    1.13
   6   3   1   35.15    1.03
  -6   3  -1   36.62    1.11
  -6   3  -1   35.17    1.09
  -6   3  -1   37.37    1.06
  -6   3  -1   36.24    1.14
  -6   3  -1   35.34    1.05
  -6   3  -1   36.53    1.19
   6  -3   1   36.90    1.05
  -6  -3  -1   36.30    1.06
  -6  -3  -1   35.61    1.08
  -6   3  -2   57.95    1.67
  -6   3  -2   57.37    1.62
   6   3   2   56.47    1.57
  -6   3  -2   56.63    1.76
  -6   3  -2   56.37    1.61
  -6   3  -2   57.35    1.67
  -6   3  -2   58.07    1.56
  -6   3  -2   58.47    1.59
  -6  -3  -2   55.90    1.61
  -6  -3  -2   56.56    1.57
   6  -3   2   55.34    1.54
  -6   3  -3    3.02    0.23
  -6   3  -3    2.72    0.25
  -6   3  -3    2.47    0.27
  -6   3  -3    2.88    0.24
  -6   3  -3    3.28    0.24
  -6   3  -3    2.62    0.26
   6   3   3    2.71    0.23
   6   3   3    2.79    0.25
  -6   3  -3    2.73    0.24
   6  -3   3    2.57    0.26
  -6  -3  -3    3.18    0.25
  -6  -3  -3    2.89    0.28
  -6  -3  -3    2.57    0.21
   6   3   4    9.16    0.47
  -6   3  -4   10.90    0.49
   6   3   4    9.79    0.50
  -6   3  -4    9.06    0.44
  -6   3  -4    9.30    0.47
  -6   3  -4    9.99    0.49
  -6   3  -4   10.32    0.45
  -6  -3  -4    9.71    0.45
  -6  -3  -4    9.76    0.47
  -6  -3  -4    9.15    0.48
   6  -3   4    8.73    0.46
  -6   3  -5    0.09    0.11
  -6   3  -5   -0.02    0.09
   6   3   5    0.03    0.09
  -6   3  -5    0.22    0.10
  -6   3  -5   -0.08    0.08
  -6   3  -5    0.19    0.13
   6  -3   5   -0.07    0.09
  -6  -3  -5    0.03    0.09
  -6  -3  -5    0.17    0.13
  -6  -3  -5   -0.02    0.11
   6   3   6    0.21    0.14
  -6   3  -6    0.43    0.16
  -6   3  -6    0.44    0.15
  -6   3  -6    0.37    0.15
  -6  -3  -6    0.10    0.13
   6  -3   6    0.44    0.16
  -6  -3  -6    0.59    0.19
  -6  -3  -6    0.41    0.16
   6   4  -9    1.56    0.28
   6   4  -9    1.49    0.25
   6   4  -9    0.82    0.20
  -6   4   9    1.31    0.25
   6  -4  -9    1.14    0.21
  -6  -4   9    1.37    0.23
  -6   4   8    0.96    0.19
  -6   4   8    0.86    0.18
   6   4  -8    1.16    0.24
   6   4  -8    0.91    0.20
  -6   4   8    1.32    0.23
   6   4  -8    0.73    0.19
   6  -4  -8    0.86    0.17
  -6  -4   8    0.96    0.19
  -6   4   7    0.21    0.12
   6   4  -7    0.70    0.18
   6   4  -7    0.39    0.14
   6   4  -7    0.27    0.14
  -6   4   7    0.62    0.17
  -6   4   7    0.76    0.16
  -6  -4   7    0.27    0.13
   6  -4  -7    0.65    0.15
   6   4  -6    2.11    0.28
  -6   4   6    1.80    0.22
  -6   4   6    2.24    0.23
   6   4  -6    1.92    0.25
  -6   4   6    2.03    0.11
  -6   4   6    2.34    0.26
  -6   4   6    1.97    0.23
   6   4  -6    1.77    0.25
  -6  -4   6    1.53    0.21
  -6   4   5    1.22    0.19
  -6   4   5    1.05    0.17
   6   4  -5    1.24    0.21
  -6   4   5    0.83    0.16
  -6   4   5    1.17    0.17
  -6   4   5    1.00    0.10
   6   4  -5    1.03    0.20
   6   4  -5    1.12    0.20
   6  -4  -5    1.18    0.15
  -6  -4   5    1.05    0.16
   6   4  -4   11.24    0.54
  -6   4   4   12.58    0.52
   6   4  -4   12.07    0.54
   6   4  -4   11.30    0.55
  -6   4   4   11.63    0.41
  -6   4   4   12.74    0.52
  -6   4   4   13.73    0.52
  -6   4   4   10.72    0.49
   6  -4  -4   11.89    0.45
  -6  -4   4   12.85    0.47
  -6   4   3   20.69    0.73
   6   4  -3   22.00    0.78
   6   4  -3   21.16    0.77
  -6   4   3   21.97    0.77
  -6   4   3   20.81    0.67
  -6   4   3   20.63    0.75
  -6   4   3   24.05    0.75
   6  -4  -3   21.32    0.68
  -6   4   2   36.96    1.09
  -6   4   2   36.51    1.17
  -6   4   2   36.52    1.16
  -6   4   2   36.26    1.13
   6   4  -2   37.52    1.06
  -6   4   2   36.22    1.10
   6   4  -2   37.61    1.13
   6   4  -2   36.10    1.13
  -6   4   2   36.57    1.10
  -6  -4   2   36.64    1.04
  -6  -4   2   38.41    1.06
   6  -4  -2   37.42    1.04
   6   4  -1    1.83    0.18
  -6   4   1    1.94    0.23
  -6   4   1    1.57    0.20
  -6   4   1    1.79    0.21
  -6   4   1    1.75    0.18
  -6   4   1    1.51    0.19
   6   4  -1    1.94    0.21
  -6   4   1    1.82    0.20
   6  -4  -1    1.77    0.19
  -6  -4   1    1.95    0.20
  -6  -4   1    1.62    0.18
  -6   4   0    2.67    0.22
  -6   4   0    2.20    0.23
  -6   4   0    2.85    0.23
  -6   4   0    2.58    0.26
  -6   4   0    2.75    0.28
  -6   4   0    2.42    0.24
   6   4   0    2.53    0.20
  -6   4   0    2.84    0.22
  -6  -4   0    2.71    0.25
  -6  -4   0    2.30    0.23
   6  -4   0    2.61    0.24
  -6   4  -1   -0.01    0.07
  -6   4  -1   -0.04    0.08
   6   4   1   -0.01    0.07
  -6   4  -1   -0.05    0.06
  -6   4  -1   -0.05    0.07
  -6   4  -1    0.08    0.09
  -6   4  -1    0.03    0.08
  -6   4  -1   -0.08    0.06
  -6  -4  -1   -0.08    0.08
  -6  -4  -1    0.00    0.08
   6  -4   1    0.14    0.10
  -6   4  -2    0.00    0.08
   6   4   2    0.06    0.09
  -6   4  -2    0.10    0.09
  -6   4  -2    0.34    0.12
  -6   4  -2    0.22    0.11
  -6   4  -2    0.17    0.10
  -6   4  -2    0.04    0.08
  -6   4  -2    0.24    0.11
  -6  -4  -2    0.15    0.10
  -6  -4  -2    0.11    0.10
   6  -4   2    0.08    0.09
   6   4   3    0.52    0.14
  -6   4  -3    0.37    0.13
  -6   4  -3    0.61    0.15
  -6   4  -3    0.69    0.16
  -6   4  -3    0.70    0.15
  -6   4  -3    0.55    0.14
  -6   4  -3    0.43    0.14
  -6   4  -3    0.24    0.12
  -6  -4  -3    0.46    0.14
   6  -4   3    0.52    0.15
  -6  -4  -3    0.26    0.12
   6   4   4    0.80    0.18
  -6   4  -4    0.97    0.19
  -6   4  -4    0.86    0.18
  -6   4  -4    0.77    0.18
  -6   4  -4    0.97    0.18
  -6   4  -4    0.88    0.18
  -6  -4  -4    1.09    0.18
   6  -4   4    0.90    0.19
  -6  -4  -4    0.70    0.17
  -6  -4  -4    0.87    0.18
  -6   4  -5    5.57    0.37
   6   4   5    5.57    0.39
  -6   4  -5    5.33    0.39
  -6   4  -5    5.99    0.42
  -6   4  -5    5.36    0.36
   6   4   5    5.09    0.39
  -6   4  -5    5.71    0.35
  -6  -4  -5    5.15    0.35
   6  -4   5    4.44    0.42
  -6  -4  -5    5.74    0.41
  -6  -4  -5    5.08    0.38
  -6   5   7   14.65    0.64
   6   5  -7   14.48    0.69
  -6   5   7   15.43    0.68
  -6   5   7   13.40    0.64
   6   5  -7   13.74    0.71
   6   5  -7   13.78    0.69
  -6   5   7   13.99    0.45
   6  -5  -7   14.38    0.61
  -6  -5   7   16.73    0.65
  -6   5   6    0.16    0.13
   6   5  -6    0.15    0.14
  -6   5   6    0.12    0.11
   6   5  -6    0.19    0.15
  -6   5   6    0.15    0.12
   6   5  -6   -0.02    0.11
  -6   5   6    0.28    0.07
  -6   5   5   11.73    0.42
  -6   5   5   10.84    0.53
   6   5  -5   12.01    0.59
  -6   5   5   11.04    0.54
  -6   5   5   11.66    0.54
   6   5  -5   12.01    0.59
   6   5  -4    0.97    0.19
  -6   5   4    0.90    0.17
  -6   5   4    0.67    0.11
   6   5  -4    0.86    0.18
  -6   5   4    0.83    0.18
  -6   5   4    0.85    0.18
  -6   5   4    1.07    0.19
  -6   5   3    3.26    0.26
  -6   5   3    2.41    0.27
  -6   5   3    2.20    0.26
  -6   5   3    2.41    0.19
  -6   5   3    2.99    0.30
   6   5  -3    3.21    0.31
   6   5  -3    2.64    0.29
  -6   5   2    0.24    0.13
  -6   5   2    0.21    0.09
   6   5  -2    0.28    0.12
  -6   5   2    0.25    0.11
  -6   5   2    0.25    0.11
  -6   5   2    0.36    0.12
   6  -5  -2    0.43    0.11
  -6  -5   2    0.21    0.10
  -6   5   1    3.08    0.32
  -6   5   1    2.37    0.26
  -6   5   1    2.70    0.23
  -6   5   1    3.19    0.26
  -6   5   1    2.93    0.29
   6   5  -1    3.37    0.25
   6   5  -1    2.84    0.27
  -6   5   1    2.91    0.30
  -6  -5   1    3.12    0.24
   6  -5  -1    3.22    0.24
  -6  -5   1    2.98    0.24
   6   5   0    0.07    0.09
  -6   5   0    0.00    0.09
  -6   5   0   -0.03    0.09
  -6   5   0    0.17    0.11
  -6   5   0    0.15    0.10
  -6   5   0    0.19    0.12
  -6   5   0   -0.02    0.07
  -6  -5   0   -0.04    0.08
  -6  -5   0   -0.02    0.08
   6  -5   0   -0.02    0.08
  -6   5  -1    5.40    0.38
  -6   5  -1    4.98    0.33
  -6   5  -1    5.77    0.35
  -6   5  -1    4.90    0.33
  -6   5  -1    5.09    0.35
   6   5   1    5.09    0.32
   6  -5   1    5.60    0.33
  -6  -5  -1    4.63    0.31
  -6  -5  -1    4.68    0.32
  -6   5  -2    0.22    0.12
  -6   5  -2    0.12    0.09
  -6   5  -2    0.26    0.12
  -6   5  -2    0.09    0.10
  -6   5  -2    0.10    0.12
   6   5   2    0.22    0.11
  -6   5  -2    0.46    0.14
  -6  -5  -2    0.19    0.12
   6  -5   2    0.04    0.09
  -6  -5  -2    0.25    0.12
  -6   5  -3    4.12    0.35
   6   5   3    3.49    0.29
  -6   5  -3    4.09    0.31
  -6   5  -3    2.87    0.32
  -6   5  -3    3.44    0.28
  -6   5  -3    3.30    0.33
  -6  -5  -3    3.28    0.32
   6  -5   3    3.40    0.33
  -6  -5  -3    3.60    0.30
  -6   5  -4    0.08    0.12
  -6   5  -4    0.56    0.16
  -6   5  -4    0.18    0.12
  -6   5  -4    0.10    0.11
   6   5   4    0.26    0.15
  -6   5  -4    0.00    0.11
  -6  -5  -4    0.11    0.13
  -6  -5  -4    0.27    0.14
   6  -5   4    0.19    0.13
  -6   6   5    3.08    0.35
  -6   6   5    4.87    0.37
   6   6  -5    4.81    0.38
   6   6  -5    4.65    0.39
  -6   6   5    2.86    0.33
  -6   6   4    0.56    0.17
   6   6  -4    0.82    0.20
  -6   6   4    0.61    0.17
   6   6  -4    0.75    0.19
  -6   6   4    0.42    0.16
  -6   6   3    2.49    0.30
  -6   6   3    1.78    0.26
  -6   6   3    2.17    0.28
  -6   6   3    1.91    0.27
   6   6  -3    1.79    0.26
   6   6  -2   17.81    0.71
  -6   6   2   15.94    0.71
  -6   6   2   17.91    0.73
  -6   6   2   16.48    0.71
  -6   6   2   17.10    0.72
  -6   6   2   15.73    0.65
  -6   6   1    3.61    0.29
  -6   6   1    3.91    0.32
  -6   6   1    4.39    0.34
  -6   6   1    4.12    0.34
  -6   6   1    4.29    0.34
  -6   6   1    4.45    0.35
  -6  -6   1    4.01    0.30
  -6   6   0    6.64    0.43
  -6   6   0    6.05    0.40
  -6   6   0    6.40    0.41
  -6   6   0    6.08    0.39
  -6   6   0    5.82    0.40
  -6   6   0    6.01    0.39
  -6  -6   0    5.47    0.37
  -6  -6   0    6.11    0.37
  -6   6  -1    0.88    0.20
   6   6   1    0.86    0.20
  -6   6  -1    1.00    0.20
  -6   6  -1    0.91    0.20
  -6   6  -1    0.80    0.19
  -6   6  -1    1.12    0.21
  -6   6  -1    1.04    0.21
   6  -6   1    0.91    0.19
  -6  -6  -1    0.80    0.19
  -6  -6  -1    0.74    0.18
  -6   6  -2    0.35    0.14
  -6   6  -2    0.53    0.16
  -6   6  -2    0.52    0.17
  -6   6  -2    0.80    0.19
   6   6   2    0.59    0.17
  -6   6  -2    0.29    0.15
  -6   6  -2    0.18    0.14
   6  -6   2    0.46    0.16
  -6  -6  -2    0.51    0.17
  -6  -6  -2    0.47    0.15
  -7   0  10    2.49    0.21
   7   0 -10    2.41    0.31
   7   0 -10    2.75    0.32
  -7   0  10    2.93    0.32
   7   0  -9   -0.02    0.10
  -7   0   9   -0.07    0.08
  -7   0   9   -0.01    0.06
   7   0  -9    0.02    0.10
   7   0  -8   25.57    0.90
  -7   0   8   23.21    0.76
   7   0  -8   22.94    0.88
  -7   0   8   24.02    0.82
   7   0  -7    0.10    0.11
  -7   0   7    0.01    0.06
  -7   0   7    0.03    0.09
   7   0  -7    0.02    0.08
   7   0  -6  130.93    3.43
  -7   0   6  127.93    3.13
  -7   0   6  126.92    3.33
   7   0  -6  129.01    3.53
   7   0  -5    0.01    0.06
  -7   0   5   -0.03    0.04
  -7   0   5   -0.03    0.05
  -7   0   5    0.04    0.06
  -7   0   4   11.29    0.40
  -7   0   4   10.31    0.35
  -7   0   4   10.85    0.37
   7   0  -4   11.43    0.45
  -7   0   4   10.67    0.47
   7   0  -3   -0.03    0.05
  -7   0   3    0.04    0.05
  -7   0   3   -0.04    0.04
  -7   0   3   -0.01    0.06
  -7   0   3   -0.03    0.05
  -7   0   3   -0.07    0.05
  -7   0   2   12.95    0.45
   7   0  -2   13.15    0.48
  -7   0   2   13.33    0.53
  -7   0   2   13.51    0.45
  -7   0   2   12.25    0.47
  -7   0   2   12.83    0.46
  -7   0   1    0.02    0.05
  -7   0   1    0.03    0.06
  -7   0   1    0.03    0.05
   7   0  -1    0.02    0.04
  -7   0   1   -0.04    0.06
  -7   0   1    0.22    0.09
  -7   0   0    5.75    0.30
   7   0   0    5.92    0.27
  -7   0   0    6.27    0.31
  -7   0   0    6.44    0.29
  -7   0   0    6.05    0.33
  -7   0   0    5.62    0.29
   7   0   1   -0.04    0.05
  -7   0  -1    0.08    0.08
  -7   0  -1   -0.03    0.05
  -7   0  -1    0.00    0.05
  -7   0  -1    0.01    0.06
  -7   0  -1    0.06    0.08
  -7   0  -1    0.02    0.06
  -7   0  -2   68.83    1.84
   7   0   2   69.65    1.75
  -7   0  -2   66.91    1.94
  -7   0  -2   66.57    1.87
  -7   0  -2   72.03    1.80
  -7   0  -2   67.85    2.06
  -7   0  -2   67.06    1.82
  -7   0  -3   -0.06    0.06
   7   0   3   -0.01    0.07
  -7   0  -3    0.01    0.09
  -7   0  -3    0.08    0.09
  -7   0  -3   -0.01    0.08
  -7   0  -4    2.68    0.28
  -7   0  -4    2.71    0.27
  -7   0  -4    2.89    0.24
   7   0   4    2.96    0.23
  -7   0  -4    3.23    0.27
   7   0   5   -0.03    0.09
  -7   0  -5    0.02    0.11
  -7   0  -5    0.15    0.12
  -7   0  -5   -0.07    0.10
   7   0   6    0.68    0.16
  -7   0  -6    0.85    0.18
  -7   0  -6    0.87    0.20
  -7   0  -6    0.51    0.16
  -7   0  -7   -0.14    0.11
  -7   0  -7   -0.05    0.14
   7   0   7   -0.14    0.11
  -7   0  -7    0.05    0.13
   7   1 -10    6.63    0.42
  -7   1  10    6.90    0.33
   7   1 -10    6.47    0.45
   7   1 -10    6.08    0.43
  -7   1  10    6.90    0.42
  -7  -1  10    7.06    0.43
   7  -1 -10    7.46    0.45
  -7  -1  10    6.80    0.37
   7  -1 -10    7.01    0.44
  -7   1   9    3.86    0.34
  -7   1   9    3.34    0.20
   7   1  -9    3.02    0.32
   7   1  -9    3.78    0.33
  -7  -1   9    3.45    0.33
  -7  -1   9    2.96    0.23
   7  -1  -9    3.14    0.28
   7  -1  -9    3.62    0.31
   7   1  -8    0.34    0.14
  -7   1   8    0.23    0.07
   7   1  -8    0.08    0.09
  -7   1   8    0.22    0.11
  -7  -1   8   -0.02    0.08
   7  -1  -8    0.30    0.12
  -7  -1   8    0.14    0.08
   7  -1  -8    0.07    0.10
   7   1  -7    0.91    0.18
   7   1  -7    0.79    0.16
  -7   1   7    0.83    0.09
  -7  -1   7    0.88    0.13
   7  -1  -7    0.66    0.14
  -7  -1   7    0.84    0.15
   7  -1  -7    0.52    0.14
  -7   1   6   11.24    0.37
   7   1  -6   11.31    0.51
   7   1  -6   10.81    0.49
   7  -1  -6   11.35    0.48
  -7  -1   6   11.63    0.47
  -7  -1   6   11.03    0.44
  -7   1   5   45.39    1.21
   7   1  -5   44.16    1.34
  -7   1   5   45.47    1.41
  -7   1   5   45.89    1.18
  -7   1   5   45.31    1.19
   7   1  -5   43.41    1.36
  -7  -1   5   43.90    1.27
   7  -1  -5   43.43    1.33
  -7  -1   5   45.06    1.23
   7   1  -4   14.54    0.58
  -7   1   4   16.54    0.51
  -7   1   4   15.84    0.51
  -7   1   4   16.05    0.51
  -7   1   4   15.44    0.49
  -7   1   4   16.10    0.62
   7   1  -4   14.98    0.59
  -7   1   4   15.16    0.57
  -7  -1   4   16.22    0.48
  -7  -1   4   15.43    0.54
   7  -1  -4   16.25    0.56
  -7  -1   4   16.10    0.62
  -7   1   3   50.99    1.35
  -7   1   3   50.03    1.38
  -7   1   3   49.61    1.44
   7   1  -3   51.30    1.49
  -7   1   3   48.46    1.53
  -7   1   3   52.50    1.34
  -7  -1   3   50.46    1.30
  -7  -1   3   50.37    1.42
   7  -1  -3   51.28    1.43
  -7  -1   3   50.05    1.53
  -7  -1   3   51.04    1.31
  -7   1   2    0.54    0.10
  -7   1   2    0.42    0.09
  -7   1   2    0.33    0.09
  -7   1   2    0.50    0.09
  -7   1   2    0.38    0.09
   7  -1  -2    0.52    0.09
  -7  -1   2    0.32    0.09
  -7  -1   2    0.44    0.09
   7  -1  -2    0.48    0.09
  -7  -1   2    0.45    0.09
  -7  -1   2    0.32    0.09
  -7   1   1   38.45    1.10
   7   1  -1   38.52    0.99
  -7   1   1   38.75    1.20
  -7   1   1   36.03    1.08
  -7   1   1   36.73    1.04
  -7   1   1   37.16    1.06
   7  -1  -1   35.75    1.01
  -7  -1   1   35.09    1.16
  -7  -1   1   37.62    1.04
  -7  -1   1   36.98    1.10
  -7  -1   1   37.40    1.04
  -7   1   0    0.03    0.06
  -7   1   0    0.13    0.07
  -7   1   0    0.26    0.09
   7   1   0    0.25    0.07
  -7   1   0    0.19    0.08
  -7   1   0    0.22    0.06
  -7   1   0    0.23    0.09
  -7  -1   0    0.23    0.10
  -7  -1   0    0.13    0.07
  -7  -1   0    0.13    0.07
  -7  -1   0    0.24    0.07
   7  -1   0    0.21    0.07
  -7  -1   0    0.17    0.09
  -7   1  -1    8.97    0.41
  -7   1  -1    9.50    0.34
   7   1   1    9.16    0.36
  -7   1  -1    9.97    0.41
  -7   1  -1    9.84    0.41
  -7   1  -1    8.82    0.41
  -7   1  -1    9.16    0.45
  -7  -1  -1    9.13    0.35
   7  -1   1    9.49    0.39
  -7  -1  -1    9.72    0.41
  -7  -1  -1    9.39    0.41
  -7  -1  -1    9.97    0.45
  -7  -1  -1   10.01    0.35
  -7  -1  -1    8.20    0.40
  -7   1  -2    5.97    0.37
  -7   1  -2    6.64    0.35
  -7   1  -2    6.62    0.36
  -7   1  -2    7.09    0.31
  -7   1  -2    6.73    0.33
  -7   1  -2    7.33    0.37
   7   1   2    7.02    0.30
  -7  -1  -2    6.69    0.37
  -7  -1  -2    6.74    0.35
  -7  -1  -2    6.28    0.30
  -7  -1  -2    6.34    0.36
   7  -1   2    6.81    0.34
   7   1   3    1.57    0.17
  -7   1  -3    2.04    0.23
  -7   1  -3    1.56    0.18
  -7   1  -3    1.50    0.20
  -7   1  -3    1.48    0.18
  -7   1  -3    1.29    0.20
  -7  -1  -3    1.80    0.23
   7  -1   3    1.65    0.20
  -7  -1  -3    1.35    0.19
  -7  -1  -3    1.30    0.20
  -7  -1  -3    1.84    0.19
   7   1   4    2.35    0.22
  -7   1  -4    1.98    0.24
  -7   1  -4    2.15    0.22
  -7   1  -4    2.26    0.24
  -7   1  -4    2.19    0.23
   7  -1   4    1.93    0.23
  -7  -1  -4    2.28    0.24
  -7  -1  -4    2.09    0.25
  -7  -1  -4    2.60    0.28
  -7  -1  -4    2.02    0.24
  -7   1  -5   12.63    0.55
  -7   1  -5   13.75    0.56
  -7   1  -5   11.61    0.55
   7  -1   5   12.52    0.55
  -7  -1  -5   12.11    0.58
  -7  -1  -5   11.15    0.54
  -7  -1  -5   14.36    0.57
  -7   1  -6   11.29    0.54
  -7   1  -6   10.27    0.50
  -7   1  -6   10.76    0.54
  -7  -1  -6    9.30    0.54
   7  -1   6    8.86    0.49
  -7  -1  -6   10.01    0.52
  -7  -1  -6   10.17    0.51
  -7   1  -7    3.25    0.32
  -7   1  -7    3.56    0.37
  -7   1  -7    4.66    0.37
  -7  -1  -7    3.13    0.36
  -7  -1  -7    3.03    0.35
  -7  -1  -7    4.38    0.35
   7   2 -10    0.22    0.14
   7   2 -10    0.23    0.13
   7   2 -10    0.16    0.14
  -7  -2  10    0.35    0.15
   7  -2 -10    0.17    0.13
   7   2  -9    3.11    0.35
   7   2  -9    3.39    0.34
  -7   2   9    3.27    0.17
   7   2  -9    3.29    0.30
  -7  -2   9    2.94    0.31
  -7  -2   9    3.20    0.26
   7  -2  -9    3.23    0.28
   7  -2  -9    2.82    0.31
   7   2  -8    0.04    0.09
   7   2  -8    0.09    0.11
  -7   2   8    0.01    0.04
   7   2  -8   -0.03    0.08
   7  -2  -8    0.00    0.10
  -7  -2   8    0.09    0.09
  -7  -2   8    0.01    0.07
   7  -2  -8   -0.07    0.08
   7   2  -7   15.39    0.66
  -7   2   7   15.14    0.44
   7   2  -7   14.95    0.64
  -7  -2   7   14.46    0.58
   7  -2  -7   15.48    0.61
  -7  -2   7   14.67    0.59
  -7   2   6   11.46    0.44
  -7   2   6   11.66    0.44
   7   2  -6   11.64    0.53
  -7   2   6   11.64    0.35
   7   2  -6   11.51    0.54
  -7  -2   6   11.32    0.48
  -7  -2   6   11.96    0.49
   7  -2  -6   11.35    0.48
  -7   2   5   37.27    1.06
   7   2  -5   35.71    1.19
  -7   2   5   39.01    1.05
   7   2  -5   36.57    1.17
  -7   2   5   37.65    1.00
  -7   2   5   36.59    1.14
  -7   2   5   37.66    1.04
  -7   2   5   36.31    1.20
  -7   2   5   37.15    1.00
  -7  -2   5   36.22    1.13
  -7  -2   5   36.18    1.05
   7  -2  -5   38.46    1.13
  -7   2   4    0.03    0.06
  -7   2   4   -0.01    0.04
  -7   2   4    0.03    0.06
  -7   2   4    0.01    0.04
   7   2  -4    0.00    0.07
   7   2  -4    0.12    0.09
  -7   2   4   -0.07    0.06
  -7   2   4   -0.06    0.07
  -7   2   4    0.03    0.06
  -7  -2   4    0.05    0.06
  -7  -2   4    0.10    0.07
  -7  -2   4    0.07    0.07
   7  -2  -4    0.03    0.06
  -7   2   3   13.77    0.54
  -7   2   3   14.31    0.47
  -7   2   3   14.55    0.45
  -7   2   3   14.44    0.51
   7   2  -3   14.21    0.57
  -7   2   3   14.04    0.57
  -7   2   3   14.27    0.51
   7   2  -3   14.60    0.55
  -7  -2   3   13.75    0.45
  -7  -2   3   14.13    0.55
  -7  -2   3   13.57    0.46
   7  -2  -3   14.48    0.47
  -7  -2   3   14.38    0.53
   7  -2  -3   13.74    0.49
  -7   2   2    2.41    0.16
  -7   2   2    2.52    0.16
  -7   2   2    2.43    0.19
  -7   2   2    2.23    0.19
   7   2  -2    2.78    0.21
  -7   2   2    2.82    0.20
  -7   2   2    2.49    0.21
  -7  -2   2    2.42    0.19
  -7  -2   2    2.37    0.18
  -7  -2   2    2.48    0.19
  -7  -2   2    2.44    0.19
   7  -2  -2    2.17    0.18
  -7   2   1   63.00    1.78
  -7   2   1   63.55    1.68
  -7   2   1   62.59    1.72
   7   2  -1   65.86    1.58
  -7   2   1   63.13    1.76
   7   2  -1   64.62    1.74
  -7   2   1   61.76    1.90
  -7   2   1   64.60    1.65
  -7  -2   1   62.73    1.67
  -7  -2   1   63.50    1.86
   7  -2  -1   65.06    1.65
  -7  -2   1   65.44    1.70
  -7  -2   1   63.71    1.79
  -7   2   0    0.15    0.10
   7   2   0    0.13    0.06
  -7   2   0    0.06    0.07
   7   2   0    0.03    0.07
  -7   2   0    0.09    0.08
  -7   2   0    0.23    0.09
  -7   2   0    0.04    0.06
  -7   2   0    0.07    0.08
  -7  -2   0    0.07    0.07
  -7  -2   0   -0.01    0.05
  -7  -2   0    0.23    0.11
  -7  -2   0    0.06    0.09
   7  -2   0    0.30    0.09
   7   2   1  117.67    2.76
  -7   2  -1  115.82    3.32
  -7   2  -1  113.37    3.02
  -7   2  -1  117.73    2.93
  -7   2  -1  116.38    2.95
  -7   2  -1  117.00    3.14
  -7   2  -1  116.58    3.09
  -7  -2  -1  116.67    2.94
   7  -2   1  117.49    2.87
  -7  -2  -1  116.20    3.26
  -7  -2  -1  119.29    3.02
  -7   2  -2   15.07    0.61
  -7   2  -2   15.62    0.67
  -7   2  -2   16.26    0.56
  -7   2  -2   15.69    0.59
  -7   2  -2   15.22    0.61
  -7   2  -2   15.69    0.60
  -7  -2  -2   16.03    0.55
  -7  -2  -2   16.30    0.63
   7  -2   2   15.24    0.58
  -7  -2  -2   15.53    0.60
  -7  -2  -2   16.26    0.62
  -7   2  -3   18.74    0.67
  -7   2  -3   17.85    0.77
  -7   2  -3   19.40    0.70
  -7   2  -3   18.22    0.68
  -7   2  -3   18.21    0.65
  -7   2  -3   19.00    0.71
   7  -2   3   17.69    0.67
  -7  -2  -3   19.36    0.65
  -7  -2  -3   16.27    0.67
  -7  -2  -3   17.97    0.71
  -7  -2  -3   15.90    0.68
  -7   2  -4    0.03    0.10
  -7   2  -4    0.01    0.09
  -7   2  -4    0.06    0.10
  -7   2  -4    0.05    0.11
  -7  -2  -4    0.01    0.11
  -7  -2  -4    0.02    0.09
   7  -2   4    0.04    0.10
  -7  -2  -4   -0.04    0.09
  -7  -2  -4   -0.15    0.09
  -7   2  -5    0.18    0.12
  -7   2  -5    0.15    0.11
  -7   2  -5   -0.01    0.11
  -7   2  -5    0.14    0.12
   7  -2   5    0.22    0.12
  -7  -2  -5   -0.13    0.11
  -7  -2  -5   -0.01    0.12
  -7  -2  -5    0.15    0.11
  -7   2  -6    0.86    0.20
  -7   2  -6    0.97    0.21
  -7   2  -6    0.53    0.16
  -7  -2  -6    0.88    0.21
  -7  -2  -6    0.59    0.19
   7  -2   6    0.71    0.19
  -7  -2  -6    0.41    0.18
   7   3  -9    0.36    0.15
   7   3  -9    0.34    0.15
   7   3  -9    0.55    0.18
  -7  -3   9    0.44    0.15
  -7  -3   9    0.77    0.17
  -7   3   8    2.51    0.28
   7   3  -8    2.88    0.33
   7   3  -8    2.90    0.32
   7   3  -8    2.59    0.31
  -7  -3   8    2.58    0.27
  -7  -3   8    2.50    0.28
   7   3  -7    1.36    0.22
  -7   3   7    1.60    0.20
  -7   3   7    1.83    0.23
   7   3  -7    1.08    0.19
   7   3  -7    1.43    0.23
  -7   3   7    1.62    0.20
  -7  -3   7    1.44    0.21
  -7  -3   7    1.50    0.21
  -7   3   6    0.81    0.15
   7   3  -6    0.53    0.15
  -7   3   6    0.70    0.14
  -7   3   6    0.47    0.13
  -7   3   6    0.49    0.13
   7   3  -6    0.68    0.16
   7   3  -6    0.47    0.14
   7  -3  -6    0.47    0.12
  -7  -3   6    0.44    0.12
  -7  -3   6    0.58    0.14
  -7   3   5    0.10    0.08
  -7   3   5    0.07    0.09
  -7   3   5    0.07    0.04
  -7   3   5    0.14    0.08
  -7   3   5    0.18    0.10
   7   3  -5    0.25    0.12
   7   3  -5    0.06    0.09
   7   3  -5    0.02    0.08
  -7   3   5    0.00    0.08
  -7  -3   5   -0.03    0.07
   7  -3  -5    0.15    0.08
  -7  -3   5    0.08    0.07
   7   3  -4   29.59    0.99
  -7   3   4   30.53    0.89
  -7   3   4   30.01    1.00
  -7   3   4   29.21    0.97
   7   3  -4   28.52    0.97
  -7   3   4   29.30    0.91
   7   3  -4   29.08    1.02
  -7   3   4   28.95    0.83
  -7   3   4   29.19    0.92
  -7  -3   4   28.76    0.96
   7  -3  -4   30.31    0.88
  -7  -3   4   30.00    0.87
  -7   3   3    7.05    0.37
  -7   3   3    7.03    0.35
  -7   3   3    6.85    0.29
   7   3  -3    6.94    0.37
  -7   3   3    6.43    0.31
  -7   3   3    6.34    0.33
   7   3  -3    7.63    0.38
  -7   3   3    7.06    0.37
  -7  -3   3    7.21    0.31
   7  -3  -3    6.70    0.33
  -7  -3   3    6.74    0.35
  -7  -3   3    6.90    0.34
  -7   3   2   25.34    0.87
  -7   3   2   26.62    0.80
  -7   3   2   26.14    0.79
  -7   3   2   24.08    0.82
   7   3  -2   25.63    0.84
  -7   3   2   25.77    0.90
  -7   3   2   25.86    0.82
   7  -3  -2   25.21    0.79
  -7  -3   2   26.12    0.86
  -7  -3   2   26.55    0.78
  -7  -3   2   25.31    0.85
  -7  -3   2   26.60    0.78
  -7   3   1   12.13    0.48
  -7   3   1   12.18    0.49
  -7   3   1   12.54    0.54
   7   3  -1   12.61    0.48
  -7   3   1   12.45    0.46
  -7   3   1   12.05    0.52
  -7   3   1   12.75    0.51
   7  -3  -1   12.19    0.47
  -7  -3   1   12.01    0.47
  -7  -3   1   12.21    0.49
  -7  -3   1   12.52    0.48
  -7   3   0    4.33    0.26
  -7   3   0    4.20    0.29
  -7   3   0    4.26    0.25
   7   3   0    4.69    0.26
  -7   3   0    4.29    0.28
  -7   3   0    4.72    0.30
  -7   3   0    4.63    0.29
   7  -3   0    4.06    0.26
  -7  -3   0    4.19    0.28
  -7  -3   0    4.14    0.27
  -7   3  -1    1.36    0.17
  -7   3  -1    1.12    0.18
  -7   3  -1    1.04    0.16
  -7   3  -1    1.39    0.20
  -7   3  -1    1.31    0.19
  -7   3  -1    1.42    0.19
  -7  -3  -1    1.26    0.19
  -7  -3  -1    1.37    0.19
   7  -3   1    0.94    0.16
  -7   3  -2    2.86    0.25
  -7   3  -2    3.83    0.29
  -7   3  -2    3.11    0.26
  -7   3  -2    3.24    0.24
  -7   3  -2    2.83    0.28
  -7   3  -2    3.74    0.28
  -7   3  -2    3.54    0.28
  -7  -3  -2    3.02    0.28
  -7  -3  -2    3.36    0.23
   7  -3   2    3.14    0.29
  -7  -3  -2    3.61    0.28
  -7   3  -3    0.14    0.11
  -7   3  -3    0.25    0.11
  -7   3  -3    0.35    0.12
  -7   3  -3    0.32    0.12
  -7   3  -3    0.20    0.11
  -7   3  -3    0.21    0.11
   7   3   3    0.09    0.10
  -7  -3  -3    0.19    0.12
  -7  -3  -3    0.20    0.10
   7  -3   3    0.33    0.12
  -7  -3  -3    0.19    0.13
  -7   3  -4   18.43    0.68
  -7   3  -4   16.65    0.65
  -7   3  -4   18.28    0.72
  -7   3  -4   17.76    0.68
  -7   3  -4   15.96    0.68
  -7  -3  -4   16.48    0.65
  -7  -3  -4   16.55    0.69
  -7  -3  -4   15.35    0.70
  -7   3  -5    0.47    0.15
  -7   3  -5    0.95    0.20
  -7   3  -5    0.74    0.17
  -7   3  -5    0.20    0.12
  -7  -3  -5    0.37    0.17
  -7  -3  -5    0.50    0.15
  -7  -3  -5    0.58    0.18
   7  -3   5    0.37    0.15
  -7   3  -6    5.59    0.39
  -7   3  -6    5.53    0.40
   7  -3   6    4.70    0.38
  -7  -3  -6    5.44    0.42
  -7  -3  -6    5.80    0.42
  -7  -3  -6    4.60    0.36
   7   4  -8    9.99    0.57
  -7   4   8   10.86    0.55
   7   4  -8   10.62    0.59
   7   4  -8   11.20    0.58
  -7  -4   8   10.21    0.51
   7   4  -7    4.38    0.35
   7   4  -7    3.74    0.37
  -7   4   7    4.19    0.31
   7   4  -7    4.15    0.35
  -7   4   7    3.74    0.31
  -7   4   7    3.90    0.29
  -7  -4   7    3.68    0.29
  -7   4   6   11.13    0.51
  -7   4   6   11.23    0.51
   7   4  -6   10.39    0.54
   7   4  -6   11.21    0.57
  -7   4   6   11.75    0.51
  -7   4   6   11.74    0.52
   7   4  -6   11.12    0.57
  -7  -4   6   10.65    0.49
  -7   4   5    0.05    0.10
  -7   4   5   -0.06    0.09
   7   4  -5    0.01    0.08
  -7   4   5    0.14    0.05
   7   4  -5    0.11    0.11
  -7   4   5    0.15    0.11
   7   4  -5    0.11    0.10
  -7   4   5   -0.01    0.10
  -7  -4   5    0.04    0.09
   7  -4  -5    0.16    0.09
   7   4  -4   14.66    0.62
   7   4  -4   14.23    0.61
  -7   4   4   13.48    0.47
  -7   4   4   14.12    0.57
  -7   4   4   14.37    0.60
  -7   4   4   12.93    0.56
  -7   4   4   15.10    0.57
   7  -4  -4   14.10    0.52
  -7   4   3    0.09    0.06
  -7   4   3    0.11    0.10
   7   4  -3    0.33    0.12
  -7   4   3    0.06    0.10
   7   4  -3    0.08    0.10
  -7   4   3    0.02    0.08
  -7   4   3    0.14    0.10
  -7   4   3    0.08    0.09
   7  -4  -3    0.22    0.09
  -7   4   2    0.05    0.09
  -7   4   2    0.15    0.10
  -7   4   2    0.14    0.09
  -7   4   2    0.14    0.07
   7   4  -2    0.06    0.10
  -7   4   2   -0.05    0.09
  -7   4   2   -0.03    0.07
   7   4  -2    0.03    0.09
  -7  -4   2   -0.06    0.08
   7  -4  -2    0.00    0.07
  -7   4   1    3.16    0.31
  -7   4   1    3.30    0.23
  -7   4   1    2.61    0.26
   7   4  -1    3.17    0.24
  -7   4   1    3.23    0.26
  -7   4   1    2.98    0.24
  -7  -4   1    2.92    0.23
   7  -4  -1    3.33    0.24
  -7  -4   1    3.30    0.25
  -7   4   0   21.99    0.77
  -7   4   0   21.65    0.82
  -7   4   0   21.10    0.78
  -7   4   0   21.56    0.77
  -7   4   0   22.13    0.83
  -7   4   0   21.13    0.74
  -7  -4   0   22.45    0.76
  -7  -4   0   21.85    0.75
   7  -4   0   22.42    0.75
  -7   4  -1    0.45    0.13
  -7   4  -1    0.90    0.16
  -7   4  -1    0.74    0.15
  -7   4  -1    0.72    0.15
  -7   4  -1    0.88    0.16
  -7   4  -1    0.69    0.17
  -7   4  -1    0.69    0.15
   7  -4   1    0.93    0.17
  -7  -4  -1    0.57    0.15
  -7  -4  -1    0.71    0.15
  -7   4  -2    5.35    0.33
  -7   4  -2    5.57    0.33
  -7   4  -2    5.35    0.37
  -7   4  -2    4.31    0.32
  -7   4  -2    5.07    0.33
  -7   4  -2    5.75    0.36
  -7  -4  -2    4.92    0.34
  -7  -4  -2    4.98    0.33
   7  -4   2    4.88    0.34
  -7   4  -3    1.78    0.23
  -7   4  -3    1.68    0.23
  -7   4  -3    1.88    0.27
  -7   4  -3    1.45    0.22
  -7   4  -3    2.06    0.25
   7  -4   3    1.82    0.25
  -7  -4  -3    1.58    0.23
  -7  -4  -3    1.41    0.23
  -7   4  -4    2.08    0.26
  -7   4  -4    1.88    0.27
  -7   4  -4    2.29    0.28
  -7   4  -4    1.87    0.26
  -7   4  -4    2.11    0.27
   7  -4   4    1.66    0.25
  -7  -4  -4    1.78    0.26
  -7  -4  -4    2.08    0.27
  -7  -4  -4    1.96    0.24
  -7   4  -5    4.53    0.36
  -7   4  -5    4.55    0.35
  -7   4  -5    4.04    0.41
  -7   4  -5    4.21    0.34
  -7   4  -5    4.55    0.35
   7  -4   5    3.68    0.38
  -7  -4  -5    3.62    0.37
  -7  -4  -5    4.50    0.37
  -7  -4  -5    4.30    0.33
  -7   5   7    0.97    0.20
   7   5  -7    1.21    0.24
   7   5  -7    1.18    0.24
  -7   5   7    1.02    0.21
  -7   5   7    1.15    0.23
  -7   5   7    1.13    0.10
   7   5  -7    1.38    0.27
   7  -5  -7    1.08    0.20
  -7   5   6    2.12    0.27
  -7   5   6    2.09    0.15
   7   5  -6    2.43    0.31
   7   5  -6    2.44    0.33
  -7   5   6    2.46    0.29
  -7   5   6    1.98    0.26
   7   5  -6    2.05    0.28
  -7   5   5    6.48    0.40
  -7   5   5    6.53    0.29
   7   5  -5    6.56    0.43
  -7   5   5    6.58    0.39
  -7   5   5    5.56    0.39
   7   5  -5    6.06    0.41
  -7   5   5    6.27    0.38
  -7   5   4    0.06    0.09
  -7   5   4    0.05    0.07
  -7   5   4    0.06    0.11
   7   5  -4   -0.04    0.10
   7   5  -4    0.17    0.13
  -7   5   4    0.04    0.10
  -7   5   4    0.08    0.10
  -7   5   3   18.80    0.66
   7   5  -3   18.32    0.76
  -7   5   3   20.43    0.75
   7   5  -3   15.18    0.70
  -7   5   3   20.47    0.78
  -7   5   3   20.08    0.73
  -7   5   3   19.54    0.76
   7  -5  -3   19.77    0.66
  -7   5   2    0.43    0.15
  -7   5   2    0.20    0.12
  -7   5   2    0.07    0.11
  -7   5   2    0.37    0.11
   7   5  -2    0.51    0.15
  -7   5   2    0.42    0.14
  -7  -5   2    0.46    0.13
   7  -5  -2    0.33    0.12
  -7   5   1   12.30    0.56
  -7   5   1   11.48    0.52
  -7   5   1   12.01    0.57
  -7   5   1   13.24    0.61
  -7   5   1   12.69    0.55
  -7  -5   1   13.52    0.54
   7  -5  -1   13.30    0.54
  -7  -5   1   12.63    0.53
  -7   5   0    0.08    0.11
  -7   5   0   -0.06    0.08
  -7   5   0    0.02    0.11
  -7   5   0    0.12    0.11
  -7   5   0   -0.03    0.09
  -7  -5   0    0.10    0.10
  -7  -5   0    0.03    0.09
   7  -5   0    0.01    0.08
  -7   5  -1    0.68    0.17
  -7   5  -1    0.93    0.19
  -7   5  -1    0.62    0.16
  -7   5  -1    0.80    0.18
  -7   5  -1    0.69    0.16
  -7   5  -1    0.61    0.17
  -7  -5  -1    0.72    0.17
  -7  -5  -1    0.74    0.17
   7  -5   1    0.73    0.17
  -7   5  -2    0.66    0.17
  -7   5  -2    0.91    0.18
  -7   5  -2    1.31    0.23
  -7   5  -2    1.04    0.21
  -7   5  -2    0.74    0.17
  -7   5  -2    0.87    0.18
   7  -5   2    0.84    0.19
  -7  -5  -2    0.59    0.17
  -7  -5  -2    0.78    0.18
  -7   5  -3    0.58    0.16
  -7   5  -3    0.76    0.18
  -7   5  -3    0.43    0.15
  -7   5  -3    0.56    0.19
  -7   5  -3    0.62    0.16
   7  -5   3    0.36    0.15
  -7  -5  -3    0.25    0.14
  -7  -5  -3    0.30    0.16
  -7   6   4    1.02    0.21
  -7   6   4    1.05    0.23
  -7   6   4    0.80    0.18
  -7   6   4    0.78    0.20
   7   6  -4    1.34    0.23
  -7   6   3    0.12    0.13
   7   6  -3    0.36    0.15
  -7   6   3    0.22    0.14
  -7   6   3    0.54    0.17
  -7   6   3    0.39    0.17
  -7   6   2    0.06    0.12
  -7   6   2    0.15    0.14
  -7   6   2   -0.01    0.11
  -7   6   2    0.01    0.11
  -7   6   1    0.05    0.12
  -7   6   1    0.05    0.12
  -7   6   1    0.17    0.14
  -7   6   1   -0.01    0.11
  -7  -6   1    0.02    0.12
  -7   6   0    3.23    0.33
  -7   6   0    3.63    0.38
  -7   6   0    3.40    0.35
  -7   6   0    4.00    0.33
  -7  -6   0    3.83    0.31
   7  -6   0    3.85    0.31
  -7  -6   0    3.85    0.32
   8   0 -10    2.90    0.32
   8   0 -10    2.85    0.34
  -8   0  10    3.47    0.35
  -8   0   9    0.05    0.06
   8   0  -9    0.06    0.10
   8   0  -9    0.01    0.10
  -8   0   9   -0.15    0.09
   8   0  -8    0.02    0.09
  -8   0   8   -0.01    0.05
   8   0  -8    0.01    0.10
  -8   0   8    0.06    0.09
   8   0  -7   -0.10    0.09
  -8   0   7    0.00    0.05
   8   0  -7   -0.01    0.08
  -8   0   7   -0.02    0.07
   8   0  -6   26.05    0.91
  -8   0   6   26.89    0.82
   8   0  -6   27.00    0.93
  -8   0   5   -0.02    0.06
  -8   0   5    0.03    0.06
  -8   0   5   -0.05    0.04
   8   0  -5    0.04    0.08
  -8   0   4   57.53    1.79
   8   0  -4   59.85    1.72
  -8   0   4   59.95    1.53
  -8   0   4   59.16    1.52
  -8   0   4   59.26    1.63
  -8   0   3    0.01    0.07
  -8   0   3   -0.03    0.06
  -8   0   3    0.00    0.06
  -8   0   3   -0.09    0.06
  -8   0   3    0.02    0.05
   8   0  -3   -0.07    0.06
  -8   0   2   12.03    0.44
  -8   0   2   11.28    0.46
   8   0  -2   11.86    0.43
  -8   0   2   11.46    0.44
  -8   0   2   11.32    0.50
  -8   0   2   11.58    0.43
  -8   0   1    0.00    0.05
   8   0  -1    0.00    0.05
  -8   0   1   -0.05    0.06
  -8   0   1   -0.05    0.05
  -8   0   1    0.02    0.08
  -8   0   1    0.09    0.07
  -8   0   0   19.48    0.67
  -8   0   0   19.53    0.75
  -8   0   0   20.08    0.67
   8   0   0   20.56    0.64
  -8   0   0   20.21    0.70
  -8   0   0   19.01    0.67
  -8   0  -1   -0.09    0.05
  -8   0  -1    0.08    0.09
  -8   0  -1   -0.03    0.09
   8   0   1    0.04    0.07
  -8   0  -1    0.05    0.07
  -8   0  -1   -0.06    0.06
  -8   0  -2   16.20    0.64
   8   0   2   17.10    0.60
  -8   0  -2   18.02    0.65
  -8   0  -2   17.00    0.71
  -8   0  -2   16.86    0.60
   8   0   3    0.09    0.09
  -8   0  -3   -0.02    0.09
  -8   0  -3    0.01    0.08
  -8   0  -3   -0.05    0.08
  -8   0  -4   12.07    0.55
   8   0   4   12.28    0.53
  -8   0  -4   12.93    0.53
  -8   0  -4   12.16    0.57
  -8   0  -5    0.02    0.13
  -8   0  -5    0.02    0.12
   8   0   5    0.05    0.11
  -8   0  -5   -0.01    0.11
  -8   0  -6   16.46    0.69
  -8   0  -6   15.88    0.71
  -8   0  -6   15.73    0.67
   8   0   6   15.73    0.66
   8   1 -10    1.26    0.23
   8   1 -10    1.20    0.23
   8   1 -10    1.20    0.24
  -8   1  10    0.97    0.20
   8  -1 -10    1.20    0.23
   8  -1 -10    1.30    0.22
  -8  -1  10    1.20    0.22
   8   1  -9    0.75    0.19
  -8   1   9    1.31    0.14
   8   1  -9    0.62    0.16
  -8  -1   9    1.21    0.20
  -8  -1   9    1.06    0.16
   8  -1  -9    1.13    0.21
   8  -1  -9    0.96    0.21
   8   1  -8    9.13    0.48
   8   1  -8    8.98    0.50
  -8   1   8    8.83    0.34
   8  -1  -8    8.82    0.46
   8  -1  -8    9.04    0.49
  -8  -1   8    9.42    0.46
  -8  -1   8    8.45    0.40
  -8   1   7   26.29    0.77
   8   1  -7   25.18    0.93
   8   1  -7   26.81    0.96
  -8  -1   7   25.16    0.86
   8  -1  -7   25.89    0.91
  -8  -1   7   25.85    0.84
   8  -1  -7   26.51    0.93
   8   1  -6    9.15    0.47
  -8   1   6    8.80    0.46
   8   1  -6    8.63    0.44
  -8   1   6    8.89    0.33
   8  -1  -6    9.44    0.43
  -8  -1   6    8.79    0.41
  -8  -1   6    9.09    0.39
   8   1  -5   43.77    1.33
  -8   1   5   42.92    1.14
  -8   1   5   41.87    1.14
  -8   1   5   41.32    1.16
  -8   1   5   40.28    1.35
   8   1  -5   41.37    1.30
  -8  -1   5   41.31    1.22
   8  -1  -5   42.36    1.27
  -8  -1   5   41.71    1.36
  -8   1   4    1.31    0.15
  -8   1   4    1.70    0.20
  -8   1   4    1.39    0.12
  -8   1   4    1.81    0.20
  -8   1   4    1.67    0.16
   8   1  -4    1.55    0.19
   8   1  -4    0.99    0.17
  -8  -1   4    1.49    0.19
  -8  -1   4    1.59    0.15
   8  -1  -4    1.71    0.17
  -8  -1   4    1.29    0.15
  -8   1   3    5.18    0.32
   8   1  -3    5.85    0.32
  -8   1   3    5.76    0.28
  -8   1   3    5.00    0.25
  -8   1   3    5.42    0.31
  -8   1   3    6.10    0.29
  -8  -1   3    5.03    0.31
  -8  -1   3    5.63    0.25
   8  -1  -3    5.34    0.26
  -8  -1   3    4.93    0.27
  -8  -1   3    5.13    0.26
  -8   1   2    5.38    0.29
  -8   1   2    5.49    0.32
  -8   1   2    5.66    0.28
  -8   1   2    5.57    0.28
  -8   1   2    5.69    0.31
  -8  -1   2    5.75    0.29
  -8  -1   2    5.68    0.32
  -8  -1   2    5.70    0.28
  -8  -1   2    5.11    0.28
   8  -1  -2    5.66    0.29
   8   1  -1   17.52    0.56
  -8   1   1   17.44    0.61
  -8   1   1   17.74    0.62
  -8   1   1   16.19    0.68
  -8   1   1   17.41    0.63
  -8   1   1   17.65    0.61
  -8  -1   1   16.61    0.59
  -8  -1   1   17.61    0.60
  -8  -1   1   17.98    0.68
   8  -1  -1   18.48    0.60
  -8  -1   1   18.19    0.64
  -8   1   0   12.48    0.56
  -8   1   0   12.15    0.50
  -8   1   0   12.72    0.51
  -8   1   0   12.84    0.51
  -8   1   0   12.22    0.49
   8   1   0   13.07    0.46
  -8  -1   0   13.05    0.50
   8  -1   0   12.75    0.48
  -8  -1   0   12.59    0.51
  -8  -1   0   12.67    0.47
  -8  -1   0   12.81    0.50
  -8  -1   0   13.34    0.55
  -8   1  -1   48.60    1.36
  -8   1  -1   47.06    1.39
   8   1   1   48.85    1.27
  -8   1  -1   48.96    1.54
  -8   1  -1   45.79    1.42
  -8   1  -1   49.32    1.39
  -8  -1  -1   46.36    1.42
   8  -1   1   48.00    1.31
  -8  -1  -1   48.97    1.51
  -8  -1  -1   46.51    1.38
  -8  -1  -1   46.17    1.35
  -8   1  -2    4.33    0.32
  -8   1  -2    4.87    0.29
  -8   1  -2    5.16    0.32
   8   1   2    5.10    0.28
  -8   1  -2    4.53    0.30
  -8   1  -2    5.16    0.31
   8  -1   2    4.51    0.28
  -8  -1  -2    4.98    0.33
  -8  -1  -2    4.14    0.31
  -8  -1  -2    4.21    0.30
  -8   1  -3    7.12    0.36
   8   1   3    7.46    0.35
  -8   1  -3    7.05    0.35
  -8   1  -3    7.10    0.39
  -8   1  -3    6.88    0.39
   8  -1   3    7.04    0.38
  -8  -1  -3    6.96    0.40
  -8  -1  -3    7.04    0.42
  -8  -1  -3    6.48    0.40
  -8   1  -4    1.74    0.22
  -8   1  -4    1.69    0.23
  -8   1  -4    1.63    0.22
  -8  -1  -4    1.99    0.25
   8  -1   4    1.46    0.21
  -8  -1  -4    1.71    0.24
  -8   1  -5    0.53    0.17
  -8   1  -5    0.74    0.17
  -8   1  -5    0.61    0.16
  -8  -1  -5    0.62    0.18
  -8  -1  -5    0.83    0.19
   8  -1   5    0.32    0.14
  -8   1  -6    0.26    0.16
  -8   1  -6    0.15    0.14
  -8   1  -6    0.06    0.14
  -8  -1  -6    0.13    0.14
   8  -1   6    0.20    0.14
  -8  -1  -6    0.10    0.15
  -8  -1  -6   -0.07    0.12
   8   2 -10   -0.13    0.10
   8   2 -10    0.16    0.14
   8   2 -10    0.06    0.12
  -8  -2  10    0.11    0.13
   8  -2 -10    0.13    0.12
   8   2  -9    3.88    0.33
   8   2  -9    3.52    0.39
   8   2  -9    4.38    0.35
  -8   2   9    4.38    0.20
  -8  -2   9    4.01    0.32
   8  -2  -9    3.82    0.33
  -8  -2   9    4.14    0.30
   8  -2  -9    4.98    0.34
  -8   2   8    1.84    0.12
   8   2  -8    1.81    0.26
   8   2  -8    1.44    0.23
   8  -2  -8    1.92    0.24
  -8  -2   8    1.81    0.21
  -8  -2   8    1.92    0.25
   8  -2  -8    1.72    0.24
   8   2  -7    0.10    0.11
  -8   2   7    0.01    0.04
   8   2  -7   -0.02    0.08
  -8  -2   7   -0.07    0.06
  -8  -2   7   -0.02    0.08
   8  -2  -7    0.01    0.08
   8   2  -6    0.11    0.10
  -8   2   6    0.07    0.04
  -8   2   6    0.07    0.08
  -8   2   6    0.03    0.08
   8   2  -6   -0.03    0.09
  -8   2   6    0.11    0.08
   8  -2  -6    0.01    0.07
  -8  -2   6    0.03    0.09
  -8  -2   6   -0.07    0.05
  -8   2   5   10.33    0.42
   8   2  -5   10.24    0.49
  -8   2   5   10.40    0.50
  -8   2   5   10.62    0.42
  -8   2   5   10.28    0.36
  -8   2   5    9.88    0.47
   8   2  -5   10.35    0.49
  -8  -2   5    9.79    0.44
   8  -2  -5   10.20    0.43
  -8  -2   5   11.02    0.44
  -8   2   4   17.90    0.72
   8   2  -4   17.16    0.70
  -8   2   4   18.66    0.69
  -8   2   4   18.39    0.63
   8   2  -4   18.19    0.70
  -8   2   4   19.12    0.59
  -8   2   4   19.11    0.63
   8  -2  -4   19.08    0.63
  -8  -2   4   19.03    0.67
  -8  -2   4   18.81    0.72
   8  -2  -4   19.04    0.63
  -8   2   3   20.10    0.68
  -8   2   3   20.01    0.73
   8   2  -3   20.45    0.73
  -8   2   3   20.51    0.68
  -8   2   3   20.71    0.77
  -8   2   3   20.51    0.65
  -8  -2   3   19.96    0.63
  -8  -2   3   20.07    0.71
  -8  -2   3   20.60    0.75
   8  -2  -3   21.04    0.67
  -8   2   2    7.33    0.36
  -8   2   2    7.61    0.38
  -8   2   2    8.10    0.34
  -8   2   2    6.45    0.38
   8   2  -2    7.31    0.36
  -8   2   2    7.51    0.36
  -8  -2   2    7.96    0.34
   8  -2  -2    7.97    0.36
  -8  -2   2    7.88    0.35
  -8  -2   2    7.63    0.37
  -8  -2   2    7.84    0.38
  -8   2   1   17.77    0.72
   8   2  -1   19.00    0.58
  -8   2   1   18.21    0.64
  -8   2   1   18.37    0.64
  -8   2   1   18.43    0.66
  -8   2   1   18.00    0.67
   8   2  -1   17.50    0.63
   8  -2  -1   18.96    0.63
  -8  -2   1   19.10    0.64
  -8  -2   1   18.38    0.67
  -8  -2   1   18.23    0.63
  -8  -2   1   18.29    0.69
  -8   2   0    0.35    0.10
   8   2   0    0.23    0.09
  -8   2   0    0.24    0.12
  -8   2   0    0.17    0.09
  -8   2   0    0.16    0.10
  -8   2   0    0.15    0.09
  -8  -2   0    0.13    0.11
   8  -2   0    0.27    0.10
  -8  -2   0    0.29    0.12
  -8  -2   0    0.20    0.09
  -8   2  -1    0.18    0.10
  -8   2  -1    0.00    0.08
  -8   2  -1    0.11    0.10
  -8   2  -1    0.00    0.07
  -8   2  -1    0.23    0.09
  -8   2  -1    0.09    0.07
  -8  -2  -1   -0.05    0.09
   8  -2   1    0.04    0.08
  -8  -2  -1   -0.03    0.07
  -8  -2  -1   -0.10    0.08
  -8   2  -2    0.84    0.16
  -8   2  -2    0.48    0.13
  -8   2  -2    0.70    0.16
  -8   2  -2    0.51    0.12
  -8   2  -2    0.81    0.16
  -8   2  -2    0.92    0.16
   8  -2   2    0.77    0.15
  -8  -2  -2    0.74    0.17
  -8  -2  -2    0.56    0.15
  -8  -2  -2    0.62    0.14
  -8   2  -3   15.32    0.66
  -8   2  -3   16.57    0.66
  -8   2  -3   16.45    0.61
  -8   2  -3   17.55    0.66
   8  -2   3   16.11    0.64
  -8  -2  -3   16.00    0.68
  -8  -2  -3   16.59    0.69
  -8  -2  -3   16.30    0.67
  -8   2  -4    2.63    0.28
  -8   2  -4    2.60    0.26
  -8   2  -4    2.33    0.27
  -8   2  -4    2.79    0.30
  -8  -2  -4    2.69    0.31
  -8  -2  -4    2.05    0.27
   8  -2   4    2.65    0.29
  -8   2  -5   11.96    0.55
  -8   2  -5   12.17    0.56
  -8   2  -5   11.87    0.58
  -8  -2  -5   12.02    0.60
  -8  -2  -5   10.85    0.60
   8   3  -9    1.45    0.24
   8   3  -9    1.34    0.26
   8   3  -9    1.11    0.22
  -8  -3   9    0.97    0.19
  -8  -3   9    0.72    0.18
   8  -3  -9    0.95    0.19
   8   3  -8   10.18    0.55
   8   3  -8    9.22    0.53
   8   3  -8   10.39    0.58
  -8  -3   8    9.83    0.50
  -8  -3   8   10.46    0.51
   8   3  -7    3.86    0.32
  -8   3   7    5.08    0.31
   8   3  -7    3.80    0.31
   8   3  -7    4.35    0.36
  -8  -3   7    4.60    0.31
  -8  -3   7    3.96    0.30
  -8   3   6   11.77    0.50
  -8   3   6   13.08    0.56
   8   3  -6   12.12    0.58
   8   3  -6   11.53    0.58
  -8   3   6   12.93    0.51
  -8   3   6   12.03    0.38
  -8   3   6   12.87    0.58
   8   3  -6   11.28    0.56
  -8  -3   6   12.24    0.52
  -8  -3   6   11.72    0.53
  -8   3   5    8.02    0.42
  -8   3   5    7.51    0.41
  -8   3   5    7.07    0.37
  -8   3   5    7.32    0.28
   8   3  -5    6.86    0.41
  -8   3   5    7.64    0.37
   8   3  -5    7.06    0.42
   8   3  -5    7.72    0.43
  -8  -3   5    7.43    0.37
  -8  -3   5    7.31    0.39
   8  -3  -5    7.35    0.36
   8   3  -4   10.40    0.51
  -8   3   4   11.58    0.47
  -8   3   4   11.04    0.50
  -8   3   4   11.64    0.48
  -8   3   4   10.98    0.51
  -8   3   4   10.45    0.39
   8   3  -4    9.98    0.51
   8  -3  -4   10.98    0.45
  -8  -3   4   11.39    0.50
   8   3  -3    6.88    0.37
  -8   3   3    5.69    0.33
  -8   3   3    6.52    0.35
  -8   3   3    6.19    0.36
  -8   3   3    6.41    0.37
  -8   3   3    6.02    0.29
  -8  -3   3    6.64    0.35
  -8  -3   3    6.73    0.32
   8  -3  -3    7.05    0.34
  -8  -3   3    6.06    0.34
  -8   3   2    7.83    0.42
   8   3  -2    9.03    0.42
  -8   3   2    8.11    0.36
  -8   3   2    8.59    0.41
  -8   3   2    8.50    0.43
  -8   3   2    7.76    0.39
  -8  -3   2    8.22    0.37
   8  -3  -2    7.99    0.38
  -8  -3   2    8.09    0.38
  -8  -3   2    8.46    0.40
  -8   3   1   19.03    0.70
  -8   3   1   19.98    0.72
  -8   3   1   20.69    0.79
  -8   3   1   18.74    0.70
  -8   3   1   20.46    0.76
  -8  -3   1   20.59    0.70
   8  -3  -1   20.31    0.69
  -8  -3   1   20.49    0.70
  -8   3   0   26.37    0.97
  -8   3   0   26.86    0.87
  -8   3   0   27.27    0.93
  -8   3   0   25.87    0.82
  -8   3   0   26.75    0.89
  -8   3   0   25.31    0.89
  -8  -3   0   27.33    0.89
   8  -3   0   27.30    0.87
  -8  -3   0   26.20    0.87
  -8   3  -1    7.59    0.43
  -8   3  -1    6.84    0.40
  -8   3  -1    7.73    0.40
  -8   3  -1    7.68    0.44
  -8   3  -1    8.11    0.37
  -8   3  -1    8.07    0.41
  -8  -3  -1    7.91    0.42
  -8  -3  -1    7.50    0.41
   8  -3   1    8.02    0.40
  -8   3  -2    6.95    0.41
  -8   3  -2    7.37    0.42
  -8   3  -2    7.85    0.38
  -8   3  -2    7.42    0.41
  -8   3  -2    7.55    0.41
  -8  -3  -2    6.92    0.40
   8  -3   2    7.24    0.40
  -8  -3  -2    7.37    0.42
  -8   3  -3    0.15    0.12
  -8   3  -3   -0.17    0.09
  -8   3  -3   -0.03    0.09
  -8   3  -3   -0.04    0.10
  -8  -3  -3   -0.11    0.11
   8  -3   3    0.09    0.09
  -8  -3  -3    0.08    0.11
  -8   3  -4    2.24    0.27
  -8   3  -4    2.40    0.29
  -8   3  -4    2.30    0.27
  -8   3  -4    1.99    0.25
  -8  -3  -4    1.50    0.26
   8  -3   4    2.08    0.27
  -8  -3  -4    2.15    0.29
  -8   3  -5    0.11    0.12
  -8   3  -5    0.04    0.12
  -8   3  -5    0.15    0.12
  -8   3  -5    0.23    0.13
   8  -3   5    0.05    0.11
  -8  -3  -5    0.10    0.14
  -8  -3  -5   -0.03    0.14
   8   4  -8    0.39    0.17
   8   4  -8    0.21    0.16
   8   4  -8    0.33    0.14
  -8  -4   8    0.27    0.15
   8   4  -7   -0.01    0.11
  -8   4   7    0.16    0.11
   8   4  -7   -0.05    0.10
   8   4  -7    0.18    0.13
  -8   4   7   -0.06    0.10
  -8   4   7    0.01    0.11
  -8  -4   7    0.01    0.10
   8   4  -6    6.58    0.43
  -8   4   6    6.62    0.39
  -8   4   6    7.09    0.41
  -8   4   6    6.56    0.38
   8   4  -6    6.63    0.44
   8   4  -6    7.00    0.45
  -8   4   6    6.68    0.25
   8  -4  -6    7.04    0.37
  -8  -4   6    7.98    0.41
  -8   4   5    3.81    0.29
  -8   4   5    4.49    0.31
   8   4  -5    3.75    0.31
  -8   4   5    3.94    0.20
   8   4  -5    3.81    0.33
   8   4  -5    4.33    0.33
  -8   4   5    4.23    0.31
  -8  -4   5    4.11    0.29
   8  -4  -5    4.64    0.29
  -8   4   4    9.11    0.45
  -8   4   4    9.99    0.50
  -8   4   4    9.36    0.46
   8   4  -4    9.02    0.48
  -8   4   4    9.26    0.37
   8   4  -4    9.17    0.48
   8  -4  -4    9.18    0.42
  -8   4   3    1.94    0.23
  -8   4   3    1.89    0.23
   8   4  -3    1.95    0.24
  -8   4   3    2.12    0.26
  -8   4   3    1.88    0.21
  -8   4   3    1.95    0.16
   8  -4  -3    1.87    0.21
  -8   4   2   14.21    0.60
  -8   4   2   15.46    0.64
  -8   4   2   14.92    0.65
  -8   4   2   14.57    0.56
  -8   4   2   14.39    0.59
   8   4  -2   15.06    0.61
  -8   4   2   14.51    0.56
  -8  -4   2   15.24    0.57
   8  -4  -2   15.19    0.58
  -8   4   1    0.82    0.16
  -8   4   1    1.07    0.18
  -8   4   1    1.05    0.19
  -8   4   1    0.99    0.16
  -8   4   1    1.32    0.21
  -8   4   1    0.96    0.16
  -8  -4   1    1.18    0.18
  -8  -4   1    0.78    0.16
   8  -4  -1    1.04    0.18
  -8   4   0    5.60    0.36
  -8   4   0    6.03    0.34
  -8   4   0    5.33    0.35
  -8   4   0    6.27    0.39
  -8   4   0    6.53    0.38
  -8   4   0    5.62    0.34
   8  -4   0    5.73    0.34
  -8  -4   0    6.27    0.36
  -8  -4   0    6.28    0.36
  -8   4  -1    0.13    0.10
  -8   4  -1    0.00    0.11
  -8   4  -1    0.24    0.11
  -8   4  -1    0.04    0.10
  -8   4  -1    0.15    0.10
   8  -4   1    0.11    0.10
  -8  -4  -1    0.19    0.13
  -8  -4  -1    0.05    0.10
  -8   4  -2    0.12    0.10
  -8   4  -2    0.00    0.10
  -8   4  -2    0.16    0.11
  -8   4  -2    0.09    0.11
  -8   4  -2   -0.01    0.10
  -8  -4  -2   -0.02    0.11
   8  -4   2   -0.07    0.08
  -8  -4  -2   -0.10    0.09
  -8   4  -3    4.06    0.35
  -8   4  -3    4.28    0.32
  -8   4  -3    3.97    0.32
  -8   4  -3    3.99    0.33
  -8  -4  -3    3.68    0.36
  -8  -4  -3    3.43    0.35
   8  -4   3    3.77    0.36
  -8   4  -4    0.26    0.15
  -8   4  -4    0.17    0.13
  -8   4  -4    0.40    0.16
  -8   4  -4    0.34    0.15
   8  -4   4    0.47    0.17
  -8  -4  -4    0.59    0.20
  -8  -4  -4    0.30    0.16
   8   5  -6    0.42    0.17
  -8   5   6    0.94    0.20
   8   5  -6    0.72    0.19
  -8   5   6    1.03    0.20
  -8   5   6    0.63    0.18
   8   5  -5    0.55    0.18
  -8   5   5    0.95    0.19
   8   5  -5    0.80    0.20
  -8   5   5    0.85    0.12
  -8   5   5    0.68    0.18
  -8   5   5    0.77    0.18
  -8   5   4    0.16    0.08
   8   5  -4    0.07    0.13
  -8   5   4    0.30    0.13
   8   5  -4    0.21    0.14
  -8   5   4    0.23    0.14
  -8   5   4    0.49    0.15
  -8   5   4    0.44    0.15
  -8   5   3    0.42    0.11
  -8   5   3    0.11    0.10
  -8   5   3    0.19    0.13
   8   5  -3    0.25    0.15
  -8   5   3    0.34    0.13
  -8   5   3    0.71    0.17
   8  -5  -3    0.19    0.11
  -8   5   2    0.07    0.11
  -8   5   2    0.09    0.10
  -8   5   2   -0.02    0.08
  -8   5   2   -0.05    0.09
  -8   5   2    0.06    0.11
   8  -5  -2   -0.01    0.09
  -8   5   1    3.20    0.26
  -8   5   1    3.46    0.30
  -8   5   1    3.59    0.29
  -8   5   1    3.65    0.30
  -8   5   1    3.97    0.32
  -8  -5   1    3.83    0.30
   8  -5  -1    3.77    0.29
  -8   5   0    0.00    0.10
  -8   5   0   -0.11    0.08
  -8   5   0   -0.06    0.10
  -8   5   0   -0.02    0.08
  -8   5   0   -0.03    0.10
  -8  -5   0    0.06    0.11
   8  -5   0   -0.08    0.09
  -8  -5   0   -0.07    0.11
  -8   5  -1    7.75    0.45
  -8   5  -1    7.95    0.47
  -8   5  -1    8.35    0.47
  -8   5  -1    7.78    0.50
  -8   5  -1    8.24    0.45
  -8  -5  -1    8.11    0.46
  -8  -5  -1    8.14    0.46
   8  -5   1    8.71    0.46
  -8   5  -2    0.51    0.16
  -8   5  -2    0.22    0.14
  -8   5  -2    0.35    0.16
  -8   5  -2    0.33    0.14
  -8   5  -2    0.05    0.12
   8  -5   2    0.13    0.13
  -8  -5  -2    0.19    0.14
  -8  -5  -2    0.32    0.15
   9   0 -10    3.41    0.36
   9   0 -10    3.50    0.39
  -9   0  10    3.03    0.32
  -9   0   9    0.02    0.06
  -9   0   9   -0.01    0.09
   9   0  -9   -0.02    0.11
   9   0  -9    0.12    0.11
   9   0  -8   11.05    0.54
  -9   0   8   11.10    0.45
   9   0  -8   11.27    0.58
  -9   0   7    0.01    0.05
   9   0  -7    0.05    0.09
   9   0  -7    0.04    0.10
   9   0  -6   29.59    1.01
   9   0  -6   28.62    0.99
  -9   0   6   29.03    0.90
  -9   0   6   28.24    1.05
  -9   0   5   -0.06    0.06
   9   0  -5   -0.06    0.07
  -9   0   5    0.03    0.06
   9   0  -4    0.86    0.15
  -9   0   4    0.73    0.12
  -9   0   4    0.96    0.13
  -9   0   4    0.55    0.11
  -9   0   4    0.59    0.13
  -9   0   3    0.00    0.06
  -9   0   3    0.13    0.08
  -9   0   3    0.00    0.07
   9   0  -3   -0.05    0.06
  -9   0   3    0.07    0.06
   9   0  -3    0.01    0.06
  -9   0   3    0.05    0.08
  -9   0   2   18.14    0.67
  -9   0   2   20.71    0.67
   9   0  -2   20.51    0.65
  -9   0   2   19.54    0.77
  -9   0   2   19.72    0.70
  -9   0   2   20.35    0.66
  -9   0   1    0.07    0.08
  -9   0   1   -0.02    0.07
   9   0  -1    0.01    0.07
  -9   0   1    0.15    0.09
  -9   0   1   -0.08    0.06
  -9   0   1   -0.06    0.06
  -9   0   0   30.39    0.96
  -9   0   0   30.49    0.97
  -9   0   0   31.96    1.02
  -9   0   0   30.29    0.96
  -9   0   0   31.34    1.09
   9   0   0   30.67    0.92
  -9   0  -1    0.00    0.07
  -9   0  -1    0.05    0.08
  -9   0  -1    0.03    0.08
  -9   0  -1    0.04    0.10
   9   0   1    0.00    0.07
  -9   0  -1    0.00    0.07
  -9   0  -2   20.01    0.77
   9   0   2   21.13    0.71
  -9   0  -2   20.98    0.75
  -9   0  -3    0.16    0.11
  -9   0  -3   -0.06    0.10
   9   0   3    0.04    0.08
   9   0   4    2.93    0.29
  -9   0  -4    2.76    0.30
  -9   0  -4    2.58    0.30
   9   0   5    0.01    0.12
  -9   0  -5   -0.02    0.13
  -9   0  -5   -0.11    0.11
   9   1 -10    1.71    0.26
   9   1 -10    1.55    0.27
   9  -1 -10    1.67    0.27
  -9  -1  10    1.68    0.26
   9  -1 -10    1.34    0.23
   9   1  -9    0.19    0.11
  -9   1   9    0.04    0.06
   9   1  -9    0.01    0.12
   9  -1  -9    0.21    0.11
  -9  -1   9    0.04    0.07
   9  -1  -9   -0.05    0.10
  -9  -1   9    0.03    0.10
  -9   1   8    0.41    0.09
   9   1  -8    0.28    0.15
   9   1  -8    0.28    0.12
   9  -1  -8    0.51    0.14
   9  -1  -8    0.24    0.13
  -9  -1   8    0.41    0.11
  -9  -1   8    0.23    0.13
   9   1  -7    0.21    0.13
  -9   1   7    0.08    0.06
   9   1  -7    0.05    0.10
   9  -1  -7    0.25    0.12
   9  -1  -7    0.22    0.11
  -9  -1   7    0.22    0.09
  -9   1   6    2.49    0.16
   9   1  -6    1.99    0.27
   9   1  -6    2.52    0.27
  -9   1   6    2.60    0.28
  -9  -1   6    2.22    0.19
   9  -1  -6    2.65    0.23
  -9   1   5   21.83    0.85
  -9   1   5   22.57    0.69
   9   1  -5   21.80    0.81
   9   1  -5   22.85    0.83
  -9   1   5   21.47    0.69
  -9  -1   5   22.25    0.85
   9  -1  -5   22.44    0.77
  -9  -1   5   21.34    0.75
  -9   1   4    0.33    0.11
   9   1  -4    0.26    0.11
  -9   1   4    0.07    0.06
  -9   1   4    0.12    0.08
   9   1  -4    0.14    0.11
  -9   1   4    0.14    0.09
  -9   1   4    0.14    0.08
  -9  -1   4    0.20    0.09
   9  -1  -4    0.08    0.08
  -9  -1   4    0.18    0.09
  -9  -1   4    0.06    0.08
  -9   1   3   37.16    1.10
  -9   1   3   38.10    1.14
  -9   1   3   38.18    1.19
  -9   1   3   39.06    1.29
  -9   1   3   39.25    1.12
   9  -1  -3   39.45    1.16
  -9  -1   3   37.05    1.26
  -9  -1   3   40.06    1.08
  -9  -1   3   36.97    1.17
  -9  -1   3   39.41    1.08
  -9   1   2    2.68    0.22
  -9   1   2    2.71    0.21
  -9   1   2    2.91    0.25
   9   1  -2    3.42    0.22
  -9   1   2    3.42    0.22
  -9   1   2    2.95    0.23
  -9  -1   2    2.98    0.22
  -9  -1   2    3.14    0.25
  -9  -1   2    2.70    0.21
   9  -1  -2    3.15    0.22
  -9  -1   2    3.18    0.23
  -9   1   1    3.94    0.27
  -9   1   1    4.01    0.27
  -9   1   1    3.75    0.25
  -9   1   1    3.65    0.26
   9   1  -1    3.97    0.24
  -9   1   1    4.26    0.30
  -9  -1   1    3.72    0.25
   9  -1  -1    3.74    0.26
  -9  -1   1    4.46    0.29
  -9  -1   1    3.79    0.26
  -9  -1   1    3.77    0.26
  -9   1   0    9.21    0.42
  -9   1   0    8.27    0.41
  -9   1   0    7.68    0.39
   9   1   0    9.11    0.38
  -9   1   0    8.14    0.45
  -9   1   0    8.20    0.41
  -9  -1   0    8.27    0.40
  -9  -1   0    8.36    0.41
  -9  -1   0    8.45    0.38
  -9  -1   0    8.97    0.43
   9  -1   0    8.44    0.40
  -9  -1   0    9.21    0.47
   9   1   1    1.67    0.19
  -9   1  -1    1.70    0.22
  -9   1  -1    1.72    0.22
  -9   1  -1    1.98    0.23
  -9   1  -1    1.64    0.23
  -9   1  -1    1.92    0.22
  -9  -1  -1    1.69    0.22
   9  -1   1    2.02    0.23
  -9  -1  -1    1.74    0.23
  -9  -1  -1    1.87    0.22
  -9   1  -2   -0.02    0.09
  -9   1  -2    0.06    0.09
   9   1   2    0.00    0.07
  -9   1  -2    0.14    0.11
  -9  -1  -2   -0.02    0.09
  -9  -1  -2    0.12    0.11
  -9  -1  -2    0.12    0.11
   9  -1   2   -0.03    0.07
  -9   1  -3    6.51    0.40
   9   1   3    7.28    0.37
  -9   1  -3    6.73    0.39
  -9  -1  -3    6.76    0.42
  -9  -1  -3    6.62    0.40
   9  -1   3    6.66    0.39
  -9   1  -4    5.83    0.39
  -9   1  -4    5.68    0.38
   9  -1   4    5.59    0.37
  -9  -1  -4    6.10    0.41
  -9  -1  -4    5.94    0.39
  -9   1  -5    8.44    0.49
  -9   1  -5    7.88    0.46
   9  -1   5    7.46    0.45
  -9  -1  -5    8.57    0.49
  -9  -1  -5    7.49    0.48
   9   2  -9    7.92    0.48
  -9   2   9    7.73    0.29
   9   2  -9    8.65    0.52
   9   2  -9    7.06    0.47
  -9  -2   9    6.83    0.43
   9  -2  -9    7.50    0.47
   9  -2  -9    7.40    0.44
  -9  -2   9    7.39    0.42
   9   2  -8    0.08    0.11
  -9   2   8    0.01    0.05
   9   2  -8    0.14    0.13
  -9  -2   8    0.08    0.11
   9  -2  -8    0.00    0.12
  -9  -2   8    0.03    0.08
   9  -2  -8   -0.02    0.09
   9   2  -7   25.20    0.96
   9   2  -7   23.61    0.95
  -9   2   7   24.50    0.73
  -9  -2   7   26.90    0.88
  -9  -2   7   24.85    0.88
   9  -2  -7   25.27    0.89
   9   2  -6    4.41    0.34
   9   2  -6    4.37    0.32
  -9   2   6    4.60    0.22
  -9   2   6    4.80    0.32
  -9   2   6    5.45    0.36
  -9   2   6    5.08    0.29
   9  -2  -6    4.56    0.29
  -9  -2   6    4.51    0.29
  -9   2   5   27.04    0.81
  -9   2   5   25.97    0.81
  -9   2   5   25.23    0.76
  -9   2   5   25.86    0.95
   9   2  -5   24.90    0.92
   9   2  -5   25.07    0.93
  -9   2   5   24.72    0.90
  -9  -2   5   25.61    0.94
  -9  -2   5   24.11    0.86
  -9   2   4    0.08    0.09
   9   2  -4    0.15    0.10
  -9   2   4    0.04    0.06
  -9   2   4    0.28    0.10
   9   2  -4    0.04    0.10
  -9   2   4    0.27    0.12
  -9   2   4    0.21    0.09
  -9  -2   4    0.22    0.09
   9  -2  -4    0.19    0.09
  -9  -2   4    0.11    0.09
  -9   2   3    1.26    0.17
  -9   2   3    1.58    0.21
   9   2  -3    1.37    0.20
  -9   2   3    1.50    0.16
  -9   2   3    1.17    0.18
  -9   2   3    1.47    0.19
  -9  -2   3    1.56    0.19
  -9  -2   3    1.50    0.17
   9  -2  -3    1.41    0.18
  -9  -2   3    1.70    0.21
  -9   2   2    2.58    0.25
   9   2  -2    2.11    0.23
   9   2  -2    2.74    0.20
  -9   2   2    2.92    0.25
  -9   2   2    2.26    0.23
  -9   2   2    2.83    0.21
  -9   2   2    3.24    0.26
  -9  -2   2    2.88    0.23
  -9  -2   2    2.82    0.21
  -9  -2   2    2.68    0.22
   9  -2  -2    2.94    0.23
  -9  -2   2    2.74    0.23
  -9   2   1   31.76    1.03
   9   2  -1   34.28    0.92
  -9   2   1   32.34    1.03
  -9   2   1   30.63    1.05
  -9   2   1   31.26    1.00
   9   2  -1   33.08    1.02
  -9   2   1   31.54    1.13
  -9  -2   1   32.02    1.06
  -9  -2   1   32.83    1.10
  -9  -2   1   32.91    1.00
   9  -2  -1   31.91    0.98
  -9  -2   1   33.12    1.00
  -9   2   0    3.44    0.27
  -9   2   0    3.25    0.26
   9   2   0    3.48    0.22
  -9   2   0    2.92    0.28
  -9   2   0    3.15    0.24
  -9   2   0    2.94    0.27
   9  -2   0    2.85    0.27
  -9  -2   0    3.32    0.26
  -9  -2   0    3.67    0.27
  -9  -2   0    3.56    0.27
  -9   2  -1   11.69    0.53
  -9   2  -1   11.53    0.51
  -9   2  -1   10.41    0.51
  -9   2  -1   10.97    0.51
   9  -2   1   10.84    0.49
  -9  -2  -1   11.53    0.53
  -9  -2  -1   10.91    0.51
  -9  -2  -1   11.50    0.53
  -9   2  -2    1.20    0.20
  -9   2  -2    1.64    0.23
  -9   2  -2    1.92    0.24
  -9   2  -2    1.81    0.24
  -9  -2  -2    1.74    0.24
  -9  -2  -2    1.36    0.23
   9  -2   2    1.53    0.21
  -9  -2  -2    1.32    0.21
  -9   2  -3    0.60    0.16
  -9   2  -3    0.69    0.16
  -9   2  -3    0.75    0.17
   9  -2   3    0.72    0.16
  -9  -2  -3    0.50    0.15
  -9  -2  -3    0.52    0.18
  -9   2  -4    0.12    0.13
  -9   2  -4    0.01    0.13
  -9   2  -4   -0.08    0.11
  -9  -2  -4   -0.01    0.11
   9  -2   4    0.01    0.11
  -9  -2  -4   -0.13    0.11
   9   3  -9    0.08    0.15
   9   3  -9    0.19    0.13
   9   3  -9    0.10    0.13
  -9  -3   9    0.17    0.14
   9  -3  -9    0.27    0.17
   9   3  -8    0.06    0.12
   9   3  -8    0.10    0.12
   9   3  -8   -0.01    0.12
  -9   3   8    0.07    0.04
  -9  -3   8   -0.16    0.11
  -9  -3   8    0.03    0.09
   9   3  -7    0.76    0.18
   9   3  -7    0.96    0.20
  -9   3   7    1.20    0.09
   9   3  -7    1.44    0.25
  -9  -3   7    1.25    0.21
  -9  -3   7    0.75    0.16
   9   3  -6    5.02    0.38
   9   3  -6    5.69    0.40
  -9   3   6    5.16    0.32
  -9   3   6    5.99    0.24
  -9   3   6    5.68    0.37
  -9   3   6    5.64    0.33
   9   3  -6    5.72    0.39
  -9  -3   6    5.58    0.36
   9  -3  -6    6.29    0.35
  -9  -3   6    6.02    0.35
  -9   3   5    0.94    0.17
  -9   3   5    0.82    0.16
   9   3  -5    1.09    0.21
  -9   3   5    0.90    0.11
   9   3  -5    0.83    0.18
  -9   3   5    0.70    0.16
  -9   3   5    0.74    0.16
   9  -3  -5    0.93    0.16
  -9  -3   5    0.94    0.16
  -9   3   4   10.16    0.40
  -9   3   4   10.79    0.52
   9   3  -4   10.64    0.52
  -9   3   4    9.89    0.46
  -9   3   4   10.56    0.47
  -9   3   4    9.47    0.49
  -9  -3   4    9.79    0.48
  -9  -3   4   10.85    0.51
   9  -3  -4   11.01    0.46
   9   3  -3    3.17    0.27
  -9   3   3    3.17    0.24
  -9   3   3    2.40    0.19
  -9   3   3    2.30    0.27
  -9   3   3    2.65    0.26
  -9   3   3    2.76    0.25
  -9  -3   3    2.75    0.23
   9  -3  -3    3.18    0.25
  -9  -3   3    2.71    0.22
  -9   3   2   12.50    0.51
  -9   3   2   12.48    0.54
   9   3  -2   13.41    0.55
  -9   3   2   12.59    0.57
  -9   3   2   12.21    0.53
  -9   3   2   12.94    0.59
  -9  -3   2   13.02    0.52
   9  -3  -2   12.53    0.52
  -9   3   1    9.19    0.47
  -9   3   1    8.67    0.43
  -9   3   1   10.01    0.47
  -9   3   1    9.90    0.46
  -9   3   1    9.20    0.49
   9  -3  -1    8.79    0.43
  -9  -3   1    9.22    0.43
  -9  -3   1    8.79    0.43
  -9   3   0    0.27    0.12
  -9   3   0    0.15    0.11
  -9   3   0    0.44    0.14
  -9   3   0    0.34    0.12
  -9  -3   0    0.22    0.12
  -9  -3   0    0.29    0.14
   9  -3   0    0.21    0.11
  -9   3  -1    0.08    0.09
  -9   3  -1    0.34    0.13
  -9   3  -1   -0.10    0.08
  -9   3  -1    0.00    0.08
   9  -3   1    0.02    0.08
  -9  -3  -1    0.12    0.12
  -9  -3  -1    0.08    0.12
  -9   3  -2    6.64    0.41
  -9   3  -2    5.80    0.38
  -9   3  -2    6.16    0.39
  -9   3  -2    5.57    0.37
   9  -3   2    6.45    0.39
  -9  -3  -2    5.63    0.38
  -9  -3  -2    6.49    0.41
  -9   3  -3    0.34    0.15
  -9   3  -3    0.29    0.15
  -9   3  -3    0.42    0.16
  -9  -3  -3    0.51    0.17
   9  -3   3    0.22    0.13
  -9  -3  -3    0.02    0.14
  -9   3  -4    2.98    0.33
  -9   3  -4    3.04    0.32
  -9   3  -4    2.52    0.31
  -9  -3  -4    2.73    0.33
  -9  -3  -4    2.55    0.32
   9  -3   4    2.78    0.32
   9   4  -7    0.45    0.16
  -9   4   7    0.45    0.15
   9   4  -7    0.53    0.19
   9   4  -7    0.49    0.17
  -9   4   7    0.50    0.16
  -9   4   7    0.57    0.17
  -9   4   7    0.51    0.07
   9  -4  -7    0.59    0.14
  -9  -4   7    0.37    0.15
  -9   4   6    3.61    0.29
  -9   4   6    3.09    0.31
  -9   4   6    3.01    0.17
   9   4  -6    2.87    0.33
   9   4  -6    2.68    0.34
   9   4  -6    3.12    0.34
  -9   4   6    2.80    0.30
   9  -4  -6    3.20    0.29
  -9  -4   6    3.80    0.29
  -9   4   5    0.71    0.16
  -9   4   5    1.09    0.19
   9   4  -5    0.44    0.15
  -9   4   5    0.67    0.10
   9   4  -5    0.52    0.17
  -9   4   5    0.24    0.13
   9  -4  -5    0.79    0.16
   9   4  -4    0.45    0.15
  -9   4   4    0.37    0.09
   9   4  -4    0.34    0.15
  -9   4   4    0.39    0.13
  -9   4   4    0.31    0.13
  -9   4   4    0.26    0.13
   9  -4  -4    0.49    0.13
  -9   4   3   -0.05    0.09
   9   4  -3    0.15    0.13
  -9   4   3    0.03    0.10
   9   4  -3   -0.04    0.08
  -9   4   3   -0.05    0.08
  -9   4   3    0.13    0.11
  -9   4   3    0.38    0.10
   9  -4  -3    0.10    0.09
  -9   4   2    4.80    0.35
  -9   4   2    4.12    0.31
  -9   4   2    4.64    0.35
  -9   4   2    4.21    0.31
  -9   4   2    4.65    0.29
  -9  -4   2    4.82    0.32
   9  -4  -2    4.70    0.31
  -9   4   1   -0.14    0.09
  -9   4   1    0.09    0.08
  -9   4   1    0.10    0.11
  -9   4   1    0.05    0.10
   9  -4  -1    0.17    0.11
  -9  -4   1    0.08    0.12
  -9  -4   1    0.04    0.11
  -9   4   0   12.02    0.59
  -9   4   0   11.04    0.53
  -9   4   0   11.39    0.55
  -9   4   0   10.92    0.52
  -9  -4   0   11.45    0.54
  -9  -4   0   10.54    0.52
   9  -4   0   12.04    0.54
  -9   4  -1    1.30    0.20
  -9   4  -1    1.10    0.22
  -9   4  -1    1.05    0.20
  -9   4  -1    1.19    0.21
  -9  -4  -1    0.96    0.20
   9  -4   1    0.95    0.19
  -9  -4  -1    1.31    0.22
  -9   4  -2    4.26    0.33
  -9   4  -2    4.19    0.34
  -9   4  -2    4.52    0.35
  -9   4  -2    4.40    0.36
  -9  -4  -2    3.58    0.36
   9  -4   2    3.78    0.36
  -9  -4  -2    3.45    0.36
  -9   4  -3    3.72    0.38
  -9   4  -3    4.19    0.35
  -9  -4  -3    4.26    0.41
  -9  -4  -3    3.65    0.37
   9  -4   3    4.35    0.41
  -9   5   5    6.20    0.41
  -9   5   5    5.03    0.37
  -9   5   5    5.52    0.39
   9   5  -5    6.40    0.44
   9   5  -5    5.63    0.42
  -9   5   4   -0.08    0.12
  -9   5   4    0.29    0.14
   9   5  -4    0.02    0.13
  -9   5   4    0.05    0.12
   9  -5  -4    0.11    0.11
  -9   5   3    7.30    0.46
  -9   5   3    6.40    0.43
  -9   5   3    6.72    0.42
   9   5  -3    6.47    0.43
   9  -5  -3    7.61    0.41
  -9   5   2    0.63    0.18
  -9   5   2    0.34    0.15
  -9   5   2    0.58    0.17
   9  -5  -2    0.44    0.15
  -9   5   1    5.36    0.38
  -9   5   1    5.14    0.38
  -9   5   1    6.07    0.41
   9  -5  -1    5.37    0.36
  -9  -5   1    5.08    0.35
  -9   5   0    0.31    0.14
  -9   5   0    0.56    0.16
  -9   5   0    0.30    0.16
   9  -5   0    0.22    0.13
  -9  -5   0    0.53    0.17
  -9  -5   0    0.81    0.20
  -9   5  -1   -0.05    0.12
  -9   5  -1   -0.16    0.10
  -9  -5  -1   -0.13    0.12
  -9  -5  -1   -0.07    0.13
   9  -5   1    0.03    0.11
  10   0  -9   -0.02    0.11
  10   0  -9   -0.07    0.09
  10   0  -8    0.44    0.14
  10   0  -8    0.44    0.17
 -10   0   8    0.65    0.12
 -10   0   7   -0.02    0.06
  10   0  -7    0.05    0.11
  10   0  -7   -0.03    0.09
 -10   0   6    1.98    0.17
  10   0  -6    2.14    0.25
  10   0  -6    1.96    0.26
 -10   0   5   -0.04    0.08
  10   0  -5    0.11    0.09
 -10   0   5    0.00    0.06
  10   0  -4   22.82    0.80
 -10   0   4   21.42    0.86
 -10   0   4   21.26    0.75
 -10   0   4   22.68    0.71
  10   0  -3   -0.01    0.07
 -10   0   3   -0.04    0.07
 -10   0   3    0.04    0.09
 -10   0   3   -0.07    0.08
 -10   0   3    0.02    0.07
 -10   0   3    0.00    0.07
 -10   0   2    9.90    0.44
 -10   0   2   10.22    0.46
 -10   0   2   10.34    0.51
 -10   0   2    9.15    0.42
  10   0  -2    9.65    0.42
 -10   0   2    9.58    0.42
 -10   0   1    0.06    0.08
 -10   0   1   -0.07    0.08
 -10   0   1   -0.11    0.08
 -10   0   1    0.07    0.08
 -10   0   1   -0.08    0.06
  10   0  -1    0.08    0.09
 -10   0   0    8.61    0.41
 -10   0   0    7.72    0.40
 -10   0   0    7.83    0.40
 -10   0   0    7.55    0.46
 -10   0   0    8.24    0.43
  10   0   0    9.06    0.40
  10   0   1   -0.04    0.08
 -10   0  -1   -0.03    0.07
 -10   0  -1    0.05    0.11
 -10   0  -1    0.02    0.10
 -10   0  -2    2.49    0.28
 -10   0  -2    2.13    0.25
  10   0   2    1.70    0.23
  10   0   3    0.04    0.10
 -10   0  -3    0.13    0.13
 -10   0  -3    0.01    0.12
  10   0   4   22.82    0.83
 -10   0  -4   22.26    0.86
 -10   0  -4   21.86    0.89
  10   1  -9    2.01    0.28
  10   1  -9    2.19    0.31
  10  -1  -9    2.15    0.30
  10  -1  -9    2.33    0.28
 -10   1   8    7.23    0.32
  10   1  -8    6.39    0.45
  10   1  -8    6.75    0.43
 -10  -1   8    6.97    0.37
  10  -1  -8    6.62    0.41
  10  -1  -8    7.90    0.48
  10   1  -7    9.53    0.52
  10   1  -7   10.30    0.55
 -10   1   7   10.82    0.41
  10  -1  -7   10.48    0.50
 -10  -1   7   10.45    0.47
 -10   1   6    4.29    0.24
  10   1  -6    5.23    0.35
  10   1  -6    4.30    0.35
  10  -1  -6    4.76    0.31
 -10  -1   6    4.78    0.29
  10   1  -5    2.47    0.27
 -10   1   5    2.51    0.19
  10   1  -5    2.75    0.30
 -10   1   5    2.42    0.23
  10  -1  -5    3.16    0.24
 -10  -1   5    2.94    0.26
 -10  -1   5    2.78    0.22
 -10   1   4    0.08    0.08
 -10   1   4    0.04    0.09
  10   1  -4   -0.09    0.08
 -10   1   4    0.04    0.09
 -10   1   4    0.15    0.07
 -10   1   4    0.06    0.09
  10   1  -4    0.20    0.11
  10  -1  -4    0.04    0.09
 -10  -1   4    0.02    0.08
 -10  -1   4   -0.03    0.08
  10  -1  -4   -0.01    0.08
 -10  -1   4    0.10    0.08
 -10   1   3   11.19    0.46
  10   1  -3   11.03    0.44
 -10   1   3   10.43    0.49
 -10   1   3   10.27    0.45
 -10   1   3   10.18    0.52
 -10   1   3    9.95    0.44
 -10  -1   3   10.70    0.47
 -10  -1   3    9.82    0.43
 -10  -1   3   10.52    0.52
 -10  -1   3   10.61    0.42
  10  -1  -3   10.49    0.45
 -10   1   2    1.53    0.19
 -10   1   2    1.14    0.16
 -10   1   2    1.02    0.18
 -10   1   2    1.65    0.21
 -10   1   2    1.27    0.18
  10   1  -2    0.95    0.15
 -10  -1   2    1.53    0.19
 -10  -1   2    1.16    0.19
 -10  -1   2    1.22    0.17
  10  -1  -2    0.93    0.16
 -10  -1   2    1.29    0.17
 -10   1   1   24.55    0.84
 -10   1   1   23.56    0.83
 -10   1   1   25.04    0.87
 -10   1   1   23.43    0.94
 -10   1   1   25.73    0.88
  10   1  -1   24.97    0.78
 -10  -1   1   25.54    0.83
 -10  -1   1   24.13    0.82
 -10  -1   1   25.56    0.94
  10  -1  -1   26.47    0.83
 -10  -1   1   24.69    0.88
 -10   1   0    2.80    0.24
 -10   1   0    1.70    0.23
 -10   1   0    2.09    0.24
  10   1   0    2.45    0.23
 -10   1   0    2.65    0.23
  10  -1   0    2.44    0.25
 -10  -1   0    2.23    0.27
 -10  -1   0    2.26    0.25
 -10  -1   0    2.27    0.24
 -10   1  -1    7.48    0.40
 -10   1  -1    7.21    0.40
 -10   1  -1    7.09    0.41
  10   1   1    7.46    0.37
 -10   1  -1    7.72    0.42
 -10  -1  -1    7.26    0.41
 -10  -1  -1    7.58    0.42
  10  -1   1    7.18    0.39
  10   1   2    2.71    0.25
 -10   1  -2    2.19    0.24
 -10   1  -2    2.48    0.28
 -10   1  -2    1.76    0.25
  10  -1   2    2.07    0.25
 -10  -1  -2    2.06    0.26
 -10  -1  -2    2.09    0.26
 -10   1  -3    0.88    0.19
 -10   1  -3    0.81    0.19
  10  -1   3    1.03    0.19
 -10  -1  -3    1.10    0.21
 -10  -1  -3    0.98    0.20
 -10   1  -4    0.02    0.15
 -10   1  -4    0.00    0.13
 -10  -1  -4    0.11    0.15
 -10  -1  -4   -0.10    0.13
  10  -1   4    0.08    0.13
  10   2  -9    0.55    0.20
  10   2  -9    0.39    0.17
  10  -2  -9    0.48    0.16
  10  -2  -9    0.35    0.17
 -10  -2   9    0.72    0.18
  10   2  -8    0.25    0.16
  10   2  -8    0.04    0.11
 -10   2   8    0.20    0.06
 -10  -2   8   -0.07    0.07
 -10  -2   8    0.16    0.12
 -10   2   7    2.04    0.15
  10   2  -7    2.14    0.30
  10   2  -7    2.24    0.28
 -10  -2   7    1.75    0.22
 -10   2   6    0.19    0.11
 -10   2   6    0.26    0.08
  10   2  -6    0.39    0.16
 -10   2   6    0.39    0.13
  10   2  -6    0.02    0.10
 -10  -2   6    0.26    0.11
 -10   2   5    8.56    0.40
 -10   2   5    7.92    0.35
  10   2  -5    7.70    0.45
 -10   2   5    8.55    0.40
  10   2  -5    7.99    0.47
 -10   2   5    8.95    0.47
 -10  -2   5    9.04    0.48
  10  -2  -5    8.18    0.41
 -10  -2   5    8.57    0.43
 -10   2   4    9.52    0.49
 -10   2   4   10.68    0.45
 -10   2   4    9.37    0.40
  10   2  -4   10.98    0.52
 -10   2   4   10.03    0.44
  10  -2  -4    9.26    0.44
 -10  -2   4    9.76    0.46
 -10  -2   4    9.38    0.50
 -10   2   3   20.52    0.80
 -10   2   3   21.15    0.86
 -10   2   3   21.20    0.74
  10   2  -3   22.38    0.81
 -10   2   3   21.79    0.75
 -10   2   3   21.08    0.74
 -10  -2   3   21.76    0.71
  10  -2  -3   22.08    0.75
 -10  -2   3   20.50    0.83
 -10  -2   3   21.66    0.79
 -10   2   2    0.05    0.09
 -10   2   2    0.37    0.13
 -10   2   2    0.26    0.12
  10   2  -2    0.22    0.09
 -10   2   2    0.22    0.09
  10   2  -2    0.07    0.07
 -10  -2   2    0.14    0.10
 -10  -2   2    0.15    0.10
 -10  -2   2    0.26    0.10
 -10  -2   2    0.29    0.12
  10  -2  -2    0.20    0.10
 -10   2   1    7.84    0.43
 -10   2   1    8.15    0.43
 -10   2   1    8.19    0.42
  10   2  -1    9.13    0.38
 -10   2   1    7.99    0.41
 -10  -2   1    8.96    0.42
 -10  -2   1    8.02    0.40
  10  -2  -1    8.09    0.41
 -10  -2   1    7.93    0.44
 -10   2   0    1.59    0.21
 -10   2   0    1.11    0.19
 -10   2   0    1.38    0.21
 -10   2   0    0.77    0.17
  10  -2   0    1.38    0.20
 -10  -2   0    1.15    0.20
 -10  -2   0    1.06    0.18
 -10  -2   0    1.68    0.22
 -10   2  -1    1.67    0.23
 -10   2  -1    1.26    0.21
 -10   2  -1    1.68    0.24
 -10   2  -1    1.35    0.20
  10  -2   1    1.08    0.19
 -10  -2  -1    1.18    0.22
 -10  -2  -1    1.17    0.21
 -10   2  -2    0.21    0.11
 -10   2  -2    0.40    0.14
 -10   2  -2    0.36    0.15
 -10  -2  -2    0.23    0.14
 -10  -2  -2    0.19    0.14
  10  -2   2    0.58    0.15
 -10   2  -3    3.31    0.34
 -10   2  -3    3.71    0.36
 -10   2  -3    4.09    0.32
  10  -2   3    3.39    0.34
 -10  -2  -3    3.19    0.35
 -10  -2  -3    3.15    0.34
 -10   3   8    9.04    0.31
  10   3  -8    8.91    0.54
  10   3  -8    9.58    0.58
 -10  -3   8    8.31    0.48
 -10  -3   8    9.05    0.49
  10   3  -7    2.88    0.34
  10   3  -7    3.74    0.34
  10   3  -7    3.42    0.38
 -10   3   7    3.47    0.18
 -10  -3   7    3.34    0.29
  10  -3  -7    2.80    0.28
  10   3  -6    9.69    0.54
  10   3  -6    9.66    0.54
 -10   3   6    9.47    0.51
 -10   3   6    9.69    0.46
 -10   3   6   10.38    0.47
 -10   3   6    9.38    0.36
 -10  -3   6    9.59    0.49
  10  -3  -6    9.53    0.46
 -10   3   5    0.17    0.12
  10   3  -5    0.15    0.13
 -10   3   5    0.05    0.11
 -10   3   5    0.07    0.09
 -10   3   5    0.12    0.07
  10  -3  -5    0.21    0.10
 -10  -3   5    0.35    0.12
 -10   3   4    0.31    0.12
  10   3  -4    0.01    0.10
 -10   3   4   -0.06    0.09
 -10   3   4    0.09    0.07
 -10   3   4    0.04    0.08
  10  -3  -4    0.12    0.11
 -10   3   3    1.97    0.20
  10   3  -3    2.66    0.29
 -10   3   3    2.50    0.29
 -10   3   3    2.07    0.24
 -10   3   3    2.30    0.25
  10  -3  -3    2.51    0.27
 -10   3   2    3.93    0.27
 -10   3   2    4.11    0.31
 -10   3   2    4.27    0.32
 -10   3   2    4.42    0.31
  10  -3  -2    4.76    0.31
 -10  -3   2    4.42    0.31
 -10   3   1    4.19    0.31
 -10   3   1    4.91    0.36
 -10   3   1    4.03    0.29
 -10   3   1    4.35    0.31
  10  -3  -1    5.02    0.33
 -10  -3   1    5.34    0.33
 -10  -3   1    4.52    0.31
 -10   3   0    5.15    0.34
 -10   3   0    4.89    0.35
 -10   3   0    4.67    0.34
 -10   3   0    5.27    0.37
 -10  -3   0    5.02    0.35
  10  -3   0    5.26    0.35
 -10  -3   0    5.23    0.35
 -10   3  -1    0.50    0.15
 -10   3  -1    0.44    0.15
 -10   3  -1    0.26    0.13
 -10   3  -1    0.41    0.15
 -10  -3  -1    0.63    0.18
  10  -3   1    0.49    0.14
 -10  -3  -1    0.76    0.18
 -10   3  -2    3.68    0.37
 -10   3  -2    3.08    0.33
 -10   3  -2    2.90    0.32
 -10  -3  -2    3.77    0.37
 -10  -3  -2    2.95    0.33
  10  -3   2    3.48    0.35
 -10   3  -3    0.42    0.17
 -10   3  -3    0.29    0.14
 -10   3  -3    0.18    0.14
 -10  -3  -3    0.23    0.17
 -10  -3  -3    0.09    0.15
  10  -3   3    0.17    0.13
  10   4  -7    2.02    0.32
 -10   4   7    1.86    0.27
  10   4  -7    1.71    0.28
 -10   4   7    1.89    0.25
  10   4  -7    0.99    0.23
  10  -4  -7    1.67    0.23
 -10   4   6    3.99    0.32
 -10   4   6    4.06    0.34
  10   4  -6    4.16    0.37
  10   4  -6    3.47    0.37
 -10   4   6    3.36    0.32
  10  -4  -6    3.83    0.30
  10   4  -5    0.96    0.21
  10   4  -5    1.07    0.23
 -10   4   5    1.37    0.22
 -10   4   5    1.26    0.22
 -10   4   5    1.31    0.21
 -10   4   5    1.30    0.15
  10  -4  -5    1.22    0.20
  10   4  -4    2.63    0.31
 -10   4   4    1.90    0.25
 -10   4   4    2.47    0.30
  10   4  -4    2.08    0.28
 -10   4   4    1.93    0.25
 -10   4   4    1.81    0.19
  10  -4  -4    2.40    0.27
 -10   4   3    2.45    0.28
 -10   4   3    2.85    0.23
  10   4  -3    2.69    0.30
 -10   4   3    3.34    0.35
 -10   4   3    2.17    0.26
  10  -4  -3    2.50    0.27
 -10   4   2    5.16    0.36
 -10   4   2    4.98    0.32
 -10   4   2    5.47    0.37
 -10   4   2    5.73    0.40
  10  -4  -2    5.35    0.36
 -10  -4   2    6.34    0.38
 -10   4   1    0.56    0.17
 -10   4   1    1.17    0.22
 -10   4   1    0.99    0.20
 -10   4   1    0.82    0.17
  10  -4  -1    0.92    0.18
 -10  -4   1    0.61    0.17
 -10   4   0    1.07    0.22
 -10   4   0    0.69    0.17
 -10   4   0    0.49    0.15
 -10   4   0    0.94    0.21
 -10  -4   0    1.25    0.22
  10  -4   0    1.06    0.19
 -10  -4   0    0.55    0.17
 -10   4  -1    0.79    0.19
 -10   4  -1    0.21    0.15
 -10   4  -1    0.94    0.20
 -10   4  -1    0.65    0.18
  10  -4   1    1.14    0.21
 -10  -4  -1    1.33    0.24
 -10  -4  -1    0.81    0.21
 -10   5   3    0.04    0.12
 -10   5   3    0.27    0.13
 -10   5   3    0.04    0.12
  10  -5  -3    0.29    0.14
 -10   5   2    0.05    0.12
 -10   5   2   -0.06    0.11
  10  -5  -2   -0.02    0.10
  11   0  -9    0.05    0.11
  11   0  -9   -0.09    0.12
 -11   0   8    5.13    0.30
  11   0  -8    5.47    0.38
  11   0  -8    4.45    0.39
  11   0  -7    0.02    0.11
  11   0  -7    0.01    0.10
 -11   0   7   -0.08    0.06
  11   0  -6    2.32    0.29
 -11   0   6    2.42    0.20
  11   0  -6    3.02    0.27
 -11   0   5   -0.09    0.06
  11   0  -5    0.02    0.09
 -11   0   4    0.28    0.11
 -11   0   4    0.29    0.10
  11   0  -4    0.64    0.15
  11   0  -4    0.22    0.10
  11   0  -3   -0.09    0.07
 -11   0   3   -0.07    0.06
 -11   0   3    0.08    0.10
 -11   0   3    0.06    0.08
 -11   0   2   14.50    0.61
 -11   0   2   15.70    0.59
 -11   0   2   14.75    0.59
 -11   0   2   14.71    0.62
  11   0  -2   15.87    0.59
 -11   0   1   -0.07    0.08
 -11   0   1   -0.11    0.08
 -11   0   1    0.04    0.09
  11   0  -1   -0.05    0.08
 -11   0   1    0.11    0.09
 -11   0   0    9.60    0.48
 -11   0   0    8.50    0.46
  11   0   0    9.76    0.45
 -11   0   0    8.34    0.45
 -11   0   0    9.84    0.46
 -11   0  -1   -0.11    0.09
  11   0   1   -0.03    0.10
 -11   0  -1    0.07    0.12
 -11   0  -2    3.07    0.32
 -11   0  -2    3.71    0.31
  11   0   2    3.77    0.29
 -11   0  -3    0.09    0.14
  11   0   3    0.12    0.13
 -11   0  -3    0.01    0.13
  11   1  -9   -0.04    0.12
  11   1  -9   -0.19    0.12
  11  -1  -9   -0.09    0.12
  11  -1  -9   -0.03    0.11
  11   1  -8    0.12    0.12
  11   1  -8    0.16    0.15
  11  -1  -8    0.39    0.15
  11  -1  -8    0.16    0.14
 -11   1   7    0.03    0.06
  11   1  -7   -0.02    0.11
  11   1  -7    0.02    0.10
 -11  -1   7   -0.08    0.06
  11  -1  -7   -0.16    0.09
  11   1  -6    0.44    0.16
 -11   1   6    0.59    0.12
  11   1  -6    0.49    0.15
 -11  -1   6    0.64    0.13
  11   1  -5   10.37    0.51
 -11   1   5   10.14    0.44
  11   1  -5    9.65    0.52
 -11   1   5    9.27    0.41
  11  -1  -5    8.90    0.44
 -11  -1   5    9.11    0.45
  11   1  -4    3.80    0.32
 -11   1   4    4.95    0.29
 -11   1   4    3.81    0.25
 -11   1   4    3.94    0.30
 -11   1   4    3.58    0.27
 -11  -1   4    3.49    0.26
 -11  -1   4    4.21    0.26
  11  -1  -4    3.84    0.28
 -11   1   3    6.46    0.36
  11   1  -3    6.95    0.35
 -11   1   3    6.98    0.40
 -11   1   3    6.30    0.36
 -11   1   3    6.91    0.37
 -11  -1   3    6.72    0.35
  11  -1  -3    6.69    0.36
 -11  -1   3    6.86    0.38
  11   1  -2    8.91    0.41
 -11   1   2    9.40    0.45
 -11   1   2    9.71    0.46
 -11   1   2    9.75    0.49
 -11   1   2    9.97    0.45
 -11  -1   2    9.15    0.44
  11  -1  -2    9.61    0.46
 -11  -1   2    9.46    0.43
 -11  -1   2    9.61    0.47
  11   1  -1    0.04    0.08
 -11   1   1    0.00    0.09
 -11   1   1    0.06    0.11
 -11   1   1    0.06    0.10
 -11   1   1    0.23    0.11
 -11  -1   1    0.12    0.10
 -11  -1   1    0.15    0.11
 -11  -1   1    0.15    0.11
  11  -1  -1    0.24    0.11
 -11   1   0    1.63    0.22
 -11   1   0    1.76    0.24
  11   1   0    2.06    0.23
 -11   1   0    1.55    0.23
 -11   1   0    1.98    0.24
  11  -1   0    1.29    0.20
 -11  -1   0    1.80    0.23
 -11  -1   0    1.99    0.25
 -11   1  -1    1.60    0.23
  11   1   1    1.33    0.20
 -11   1  -1    1.50    0.23
 -11   1  -1    1.46    0.21
 -11  -1  -1    1.30    0.22
  11  -1   1    1.46    0.22
 -11  -1  -1    1.35    0.21
 -11   1  -2    1.10    0.21
 -11   1  -2    1.28    0.22
 -11  -1  -2    1.19    0.23
 -11  -1  -2    0.74    0.18
  11  -1   2    1.03    0.19
 -11   1  -3    7.36    0.46
 -11   1  -3    5.82    0.42
 -11  -1  -3    6.75    0.45
 -11  -1  -3    7.03    0.46
  11  -1   3    7.47    0.44
  11   2  -8    0.09    0.12
  11   2  -8    0.49    0.18
  11   2  -7   12.26    0.65
  11   2  -7   12.45    0.64
 -11   2   7   12.70    0.47
 -11  -2   7   11.92    0.56
 -11   2   6    0.75    0.12
  11   2  -6    0.57    0.18
  11   2  -6    0.51    0.15
 -11  -2   6    0.86    0.17
  11  -2  -6    0.71    0.16
 -11   2   5    0.22    0.13
  11   2  -5    0.68    0.17
  11   2  -5    0.44    0.17
 -11   2   5    0.44    0.14
 -11   2   5    0.45    0.11
 -11  -2   5    0.28    0.11
  11  -2  -5    0.39    0.13
 -11   2   4    0.06    0.10
 -11   2   4    0.06    0.10
 -11   2   4   -0.09    0.06
 -11   2   4    0.01    0.09
  11   2  -4   -0.10    0.08
  11  -2  -4   -0.06    0.08
 -11  -2   4    0.06    0.09
 -11   2   3    5.33    0.31
 -11   2   3    5.32    0.37
  11   2  -3    5.27    0.36
  11   2  -3    5.00    0.30
 -11   2   3    5.17    0.33
 -11   2   3    5.39    0.34
  11  -2  -3    5.22    0.33
 -11  -2   3    5.25    0.34
 -11  -2   3    4.68    0.30
 -11   2   2    3.60    0.28
 -11   2   2    3.53    0.27
 -11   2   2    3.11    0.32
 -11   2   2    2.97    0.26
  11   2  -2    3.29    0.25
 -11  -2   2    3.30    0.26
  11  -2  -2    3.38    0.27
 -11   2   1    6.68    0.41
 -11   2   1    7.59    0.44
 -11   2   1    7.44    0.42
 -11   2   1    6.88    0.40
 -11  -2   1    6.98    0.39
 -11  -2   1    6.89    0.40
  11  -2  -1    7.01    0.40
 -11   2   0    0.05    0.10
 -11   2   0    0.34    0.13
 -11   2   0    0.34    0.13
 -11   2   0    0.21    0.11
 -11  -2   0    0.47    0.15
  11  -2   0    0.29    0.12
 -11  -2   0    0.22    0.14
 -11   2  -1    2.52    0.29
 -11   2  -1    3.12    0.33
 -11   2  -1    2.71    0.31
 -11   2  -1    2.80    0.31
 -11  -2  -1    2.51    0.29
 -11  -2  -1    3.10    0.32
  11  -2   1    3.08    0.32
 -11   2  -2    0.03    0.11
 -11   2  -2   -0.04    0.11
 -11   2  -2   -0.08    0.10
 -11  -2  -2    0.22    0.15
  11  -2   2   -0.03    0.09
 -11  -2  -2    0.07    0.12
  11   3  -7    0.62    0.20
  11   3  -7    0.85    0.22
  11  -3  -7    0.44    0.15
 -11  -3   7    0.33    0.14
  11   3  -6    5.46    0.42
 -11   3   6    5.52    0.40
 -11   3   6    5.32    0.27
  11   3  -6    4.88    0.39
 -11   3   6    4.73    0.33
  11  -3  -6    4.83    0.34
 -11  -3   6    4.15    0.34
 -11   3   5    0.11    0.12
 -11   3   5    0.32    0.14
 -11   3   5    0.46    0.11
  11   3  -5    0.38    0.16
 -11   3   5    0.57    0.17
  11  -3  -5    0.29    0.13
 -11   3   4   10.06    0.49
 -11   3   4   10.17    0.55
  11   3  -4   10.98    0.55
 -11   3   4    9.49    0.43
 -11   3   4    9.70    0.48
  11  -3  -4   10.23    0.50
 -11   3   3    1.21    0.21
 -11   3   3    1.70    0.23
 -11   3   3    1.26    0.18
 -11   3   3    1.55    0.25
  11  -3  -3    1.50    0.22
 -11   3   2    4.90    0.35
 -11   3   2    5.67    0.34
 -11   3   2    5.04    0.38
 -11   3   2    5.12    0.35
  11  -3  -2    6.06    0.37
 -11  -3   2    5.91    0.35
 -11   3   1    0.77    0.17
 -11   3   1    0.56    0.17
 -11   3   1    0.59    0.17
 -11   3   1    0.92    0.20
  11  -3  -1    0.66    0.16
 -11  -3   1    1.01    0.20
 -11   3   0    0.00    0.11
 -11   3   0   -0.03    0.10
 -11   3   0    0.08    0.12
 -11   3   0    0.04    0.11
  11  -3   0    0.06    0.10
 -11  -3   0    0.10    0.13
 -11  -3   0   -0.01    0.12
 -11   3  -1    0.47    0.17
 -11   3  -1    0.32    0.16
 -11   3  -1    0.15    0.13
 -11   3  -1    0.42    0.17
 -11  -3  -1    0.59    0.19
 -11  -3  -1    0.28    0.17
  11  -3   1    0.28    0.13
 -11   4   5    0.10    0.12
 -11   4   5   -0.04    0.11
 -11   4   5    0.05    0.12
  11   4  -5   -0.11    0.11
  11   4  -5    0.09    0.13
  11  -4  -5    0.16    0.13
 -11   4   4    0.75    0.18
  11   4  -4    0.69    0.19
 -11   4   4    0.60    0.17
 -11   4   4    0.71    0.19
  11  -4  -4    1.05    0.20
 -11   4   3    0.04    0.12
 -11   4   3    0.07    0.11
 -11   4   3    0.01    0.11
  11  -4  -3    0.08    0.11
 -11   4   2    2.74    0.33
 -11   4   2    2.24    0.28
 -11   4   2    2.62    0.30
  11  -4  -2    3.00    0.32
 -11   4   1    1.09    0.21
 -11   4   1    1.09    0.21
 -11   4   1    1.20    0.23
  11  -4  -1    1.38    0.24
 -11  -4   1    1.17    0.23
  12   0  -8    0.04    0.10
  12   0  -8   -0.01    0.11
  12   0  -7   -0.01    0.10
  12   0  -7    0.08    0.13
 -12   0   6    1.16    0.17
  12   0  -6    1.16    0.21
  12   0  -6    1.65    0.26
  12   0  -5    0.03    0.09
  12   0  -5    0.03    0.10
 -12   0   5    0.01    0.08
  12   0  -4    8.17    0.41
 -12   0   4    7.74    0.41
 -12   0   4    8.30    0.41
  12   0  -3   -0.05    0.08
 -12   0   3    0.09    0.09
 -12   0   3   -0.07    0.09
 -12   0   2    5.38    0.34
 -12   0   2    4.88    0.33
 -12   0   2    5.42    0.35
 -12   0   2    5.46    0.36
  12   0  -2    5.61    0.34
 -12   0   1    0.04    0.10
  12   0  -1   -0.10    0.08
 -12   0   1    0.03    0.11
 -12   0   1    0.02    0.10
 -12   0   1    0.11    0.10
  12   0   0    0.26    0.12
 -12   0   0    0.09    0.11
 -12   0   0    0.13    0.13
 -12   0  -1   -0.01    0.11
 -12   0  -1   -0.03    0.12
  12   0   1    0.09    0.11
  12   1  -8    2.73    0.33
  12   1  -8    1.57    0.28
  12  -1  -8    2.48    0.34
  12   1  -7    1.62    0.26
  12   1  -7    1.68    0.28
  12   1  -6    0.31    0.13
 -12   1   6    0.26    0.10
  12   1  -6    0.38    0.16
  12  -1  -6    0.23    0.11
 -12  -1   6    0.25    0.10
  12   1  -5    0.17    0.13
 -12   1   5    0.56    0.14
 -12   1   5    0.41    0.12
  12   1  -5    0.19    0.12
  12  -1  -5    0.28    0.12
 -12  -1   5    0.41    0.13
 -12   1   4    0.16    0.12
  12   1  -4    0.10    0.13
 -12   1   4    0.10    0.11
  12   1  -4    0.10    0.09
 -12   1   4    0.11    0.09
 -12  -1   4    0.19    0.11
  12  -1  -4    0.13    0.10
  12   1  -3    5.94    0.34
 -12   1   3    5.62    0.34
 -12   1   3    5.13    0.33
 -12   1   3    5.44    0.35
 -12   1   3    5.47    0.37
 -12  -1   3    5.41    0.33
  12  -1  -3    5.70    0.35
 -12  -1   3    5.08    0.34
 -12   1   2    1.07    0.18
 -12   1   2    0.86    0.17
 -12   1   2    1.27    0.22
  12   1  -2    1.61    0.21
 -12   1   2    0.84    0.17
 -12  -1   2    1.42    0.21
  12  -1  -2    1.20    0.20
 -12  -1   2    1.44    0.20
 -12  -1   2    1.37    0.21
 -12   1   1    3.95    0.30
 -12   1   1    3.76    0.30
 -12   1   1    3.56    0.29
  12   1  -1    3.93    0.29
 -12   1   1    3.32    0.30
  12  -1  -1    3.42    0.32
 -12  -1   1    3.82    0.29
 -12  -1   1    3.74    0.30
 -12   1   0    2.90    0.31
 -12   1   0    3.13    0.31
 -12   1   0    2.93    0.31
 -12   1   0    2.45    0.29
  12   1   0    2.75    0.28
 -12  -1   0    2.96    0.30
  12  -1   0    2.71    0.29
 -12  -1   0    2.78    0.30
 -12   1  -1    0.09    0.13
 -12   1  -1    0.06    0.11
 -12   1  -1    0.20    0.14
 -12  -1  -1    0.14    0.14
  12  -1   1    0.20    0.11
 -12  -1  -1    0.14    0.13
  12   2  -7    2.62    0.33
  12   2  -7    1.99    0.31
  12  -2  -7    2.52    0.29
  12   2  -6    0.47    0.19
  12   2  -6    0.69    0.19
  12  -2  -6    0.63    0.15
 -12  -2   6    0.66    0.16
 -12   2   5    9.78    0.47
  12   2  -5    9.87    0.56
 -12   2   5    9.64    0.54
 -12   2   5    9.42    0.43
 -12  -2   5    8.60    0.47
  12  -2  -5    9.47    0.48
 -12   2   4    0.34    0.13
  12   2  -4    0.41    0.13
 -12   2   4    0.37    0.15
 -12   2   4    0.39    0.14
 -12   2   4    0.43    0.12
  12   2  -4    0.47    0.18
  12  -2  -4    0.48    0.14
 -12  -2   4    0.36    0.13
 -12   2   3    8.65    0.51
  12   2  -3    9.52    0.52
 -12   2   3    9.18    0.47
 -12   2   3    9.41    0.46
 -12   2   3    9.20    0.47
  12   2  -3    9.94    0.45
  12  -2  -3    9.97    0.50
 -12  -2   3    9.53    0.45
 -12   2   2    0.26    0.13
 -12   2   2    0.11    0.11
  12   2  -2    0.15    0.10
 -12   2   2    0.18    0.11
 -12   2   2    0.41    0.15
  12  -2  -2    0.40    0.14
 -12  -2   2    0.23    0.12
 -12   2   1    0.55    0.16
 -12   2   1    0.43    0.13
 -12   2   1    0.82    0.19
 -12   2   1    0.26    0.13
 -12  -2   1    0.44    0.15
 -12  -2   1    0.81    0.17
  12  -2  -1    0.88    0.18
 -12   2   0    0.39    0.15
 -12   2   0    0.05    0.12
 -12   2   0    0.22    0.14
 -12   2   0    0.09    0.12
  12  -2   0    0.05    0.11
 -12  -2   0    0.06    0.12
 -12  -2   0    0.17    0.14
 -12   2  -1    0.42    0.16
 -12   2  -1    0.37    0.16
  12  -2   1    0.56    0.17
 -12  -2  -1    0.47    0.16
 -12  -2  -1    0.49    0.19
 -12   3   6    0.35    0.15
  12   3  -6    0.39    0.19
 -12   3   6    0.37    0.15
  12  -3  -6    0.36    0.14
 -12   3   5    1.00    0.22
 -12   3   5    1.13    0.21
 -12   3   5    0.78    0.18
  12   3  -5    0.67    0.20
  12  -3  -5    0.91    0.20
  12   3  -4    1.14    0.23
 -12   3   4    0.86    0.20
 -12   3   4    0.78    0.18
 -12   3   4    0.52    0.17
  12  -3  -4    0.99    0.20
 -12   3   3    0.79    0.18
 -12   3   3    0.46    0.16
 -12   3   3    0.74    0.19
  12  -3  -3    0.84    0.19
 -12   3   2    3.35    0.34
 -12   3   2    3.24    0.33
 -12   3   2    2.64    0.32
  12  -3  -2    3.17    0.33
 -12  -3   2    3.82    0.30
 -12   3   1    0.12    0.12
 -12   3   1   -0.12    0.08
 -12   3   1   -0.08    0.11
 -12  -3   1    0.03    0.12
  12  -3  -1    0.08    0.12
  13   0  -7   -0.15    0.10
  13   0  -6    1.33    0.21
  13   0  -6    1.83    0.29
  13   0  -5    0.00    0.10
 -13   0   4    0.35    0.14
  13   0  -4    0.39    0.14
 -13   0   4    0.08    0.10
  13   0  -3   -0.04    0.09
 -13   0   3    0.01    0.11
 -13   0   3    0.03    0.11
 -13   0   2    3.28    0.32
 -13   0   2    3.63    0.29
 -13   0   2    3.42    0.30
  13   0  -2    3.39    0.33
  13   0  -1   -0.04    0.10
 -13   0   1   -0.16    0.10
 -13   0   1   -0.17    0.08
 -13   0   1   -0.09    0.10
 -13   0   0    0.78    0.19
  13   1  -6    1.50    0.25
  13   1  -6    1.38    0.26
  13  -1  -6    1.37    0.22
  13   1  -5    2.40    0.27
  13   1  -5    2.31    0.32
  13  -1  -5    2.60    0.29
 -13  -1   5    2.61    0.28
  13   1  -4    3.86    0.30
  13   1  -4    4.87    0.37
 -13   1   4    3.91    0.34
 -13   1   4    3.71    0.30
  13  -1  -4    3.72    0.35
 -13  -1   4    4.05    0.31
  13   1  -3    2.13    0.25
 -13   1   3    1.90    0.24
 -13   1   3    1.97    0.24
 -13   1   3    1.98    0.25
 -13   1   3    2.16    0.29
 -13  -1   3    2.30    0.27
  13  -1  -3    2.34    0.28
 -13  -1   3    2.23    0.26
 -13   1   2    1.70    0.26
 -13   1   2    1.63    0.23
  13   1  -2    2.03    0.25
 -13   1   2    1.69    0.23
 -13   1   2    1.38    0.23
 -13  -1   2    2.08    0.25
  13  -1  -2    1.83    0.25
 -13   1   1   -0.06    0.10
 -13   1   1    0.00    0.11
 -13   1   1   -0.10    0.09
  13   1  -1   -0.16    0.09
 -13   1   1   -0.08    0.10
 -13  -1   1   -0.11    0.10
  13  -1  -1   -0.03    0.10
 -13  -1   1    0.00    0.11
 -13   2   5    1.03    0.20
 -13   2   5    0.62    0.18
  13   2  -5    0.35    0.18
  13   2  -5    0.92    0.17
 -13  -2   5    0.72    0.17
  13  -2  -5    0.77    0.18
  13   2  -4   -0.11    0.10
  13   2  -4    0.15    0.14
 -13   2   4    0.23    0.15
 -13   2   4    0.09    0.13
  13  -2  -4    0.15    0.12
  13   2  -3    3.49    0.31
 -13   2   3    3.44    0.33
 -13   2   3    2.71    0.33
 -13   2   3    3.21    0.32
  13  -2  -3    2.14    0.28
 -13   2   2    0.48    0.16
 -13   2   2    0.69    0.18
 -13   2   2    0.82    0.20
  13  -2  -2    0.77    0.19
 -13  -2   2    0.58    0.17
   0   0   0    0.00    0.00
;
_shelx_res_checksum     613
_shelx_res_file
;
TITL BCKARN22 in P2(1)/c (CH3SO2NHCH2-CH2NHSO2CH3)
REM Disorder was observed for N-C-C-N chain in the molecule. The occupancies
REM were freely refined, and the atoms were all refined anisotropically. C2'
REM requires a hard constrain on its displacement parameters.
CELL 0.71073  10.5668   5.6092   8.5141  90.000 109.790  90.000
ZERR    2.00   0.0011   0.0006   0.0009   0.000   0.006   0.000
LATT  1
SYMM -X, 0.5+Y, 0.5-Z
SFAC C H  N O S
UNIT 8 24 4 8 4
TEMP 23.000
SIZE 0.100 0.280 0.300
L.S. 20 10
BOND
FMAP 2
PLAN 5
LIST 4
BOND $H
HTAB
CONF
ACTA
EQIV $1 x, -y+1/2, z-1/2
HTAB N1 O1_$1
HTAB N1' O1_$1
WGHT    0.057900    0.149300
EXTI    0.059687
FVAR       0.41632   0.74182
S1    5    0.272626    0.102368    0.808487    11.00000    0.04816    0.03794 =
         0.03275   -0.00383    0.01254   -0.00469
O1    4    0.221116   -0.010083    0.925441    11.00000    0.08812    0.05925 =
         0.04556    0.00365    0.03308   -0.00787
O2    4    0.345386    0.319633    0.858361    11.00000    0.06143    0.04639 =
         0.05334   -0.01128    0.00885   -0.01357
C1    1    0.376867   -0.104125    0.755741    11.00000    0.05898    0.05463 =
         0.06420   -0.00929    0.01851    0.00707
AFIX 137
H1A   2    0.454669   -0.135678    0.851888    11.00000   -1.50000
H1B   2    0.404630   -0.039715    0.668101    11.00000   -1.50000
H1C   2    0.328218   -0.249727    0.718435    11.00000   -1.50000
AFIX   0
SADI S1 N1 S1 N1'
SADI N1 C2 N1 C2'
RIGU C2'
PART   1 21
N1    3    0.143864    0.158452    0.644094    21.00000    0.03972    0.04548 =
         0.03338    0.00885    0.00303   -0.00882
AFIX  43
H1    2    0.121757    0.302070    0.610640    21.00000   -1.20000
AFIX   0
C2    1    0.066708   -0.046704    0.554907    21.00000    0.04011    0.04320 =
         0.06312   -0.01426    0.00047    0.00429
AFIX  23
H2A   2    0.054585   -0.162235    0.633396    21.00000   -1.20000
H2B   2    0.113417   -0.123456    0.488236    21.00000   -1.20000
AFIX   0
PART   2 -21
N1'   3    0.162458    0.170161    0.637224   -21.00000    0.04334    0.05112 =
         0.09024   -0.03491    0.01523   -0.00311
AFIX  43
H1'   2    0.177107    0.277170    0.573094   -21.00000   -1.20000
AFIX   0
C2'   1    0.016536    0.026119    0.585529   -21.00000    0.06449    0.09167 =
         0.05095   -0.00570    0.02086   -0.03351
AFIX  23
H2'A  2    0.025500   -0.119168    0.650192   -21.00000   -1.20000
H2'B  2   -0.051996    0.125495    0.604569   -21.00000   -1.20000
PART   0
AFIX   0
HKLF 4
REM  BCKARN22 in P2(1)/c (CH3SO2NHCH2-CH2NHSO2CH3)
REM R1 =  0.0318 for    1033 Fo > 4sig(Fo)  and  0.0338 for all    1115 data
REM     76 parameters refined using      2 restraints
END
WGHT      0.0579      0.1493
REM Instructions for potential hydrogen bonds
HTAB N1 O1_$1
EQIV $2 x, -y-1/2, z-1/2
HTAB C2 O1_$2
HTAB N1' S1_$1
HTAB N1' O1_$1
REM Highest difference peak  0.307,  deepest hole -0.318,  1-sigma level  0.050
Q1    1   0.2057  0.1486  0.7343  11.00000  0.05    0.31
Q2    1   0.0842 -0.1832  0.5451  11.00000  0.05    0.25
Q3    1   0.3141 -0.0086  0.7725  11.00000  0.05    0.23
Q4    1   0.1252  0.2109  0.6580  11.00000  0.05    0.23
Q5    1   0.3039 -0.1191  0.7056  11.00000  0.05    0.21
;
_shelxl_version_number         .2013
_iucr_refine_instructions_details
;
TITL BCKARN22 in P2(1)/c (CH3SO2NHCH2-CH2NHSO2CH3)
REM Disorder was observed for N-C-C-N chain in the molecule. The occupancies
REM were freely refined, and the atoms were all refined anisotropically. C2'
REM requires a hard constrain (RIGU) on its displacement parameters.
CELL 0.71073  10.5668   5.6092   8.5141  90.000 109.790  90.000
ZERR    2.00   0.0011   0.0006   0.0009   0.000   0.006   0.000
LATT  1
SYMM -X, 0.5+Y, 0.5-Z
SFAC C H  N O S
UNIT 8 24 4 8 4
TEMP 23.000
SIZE 0.100 0.280 0.300
L.S. 20 10
BOND
FMAP 2
PLAN 5
LIST 4
BOND $H
HTAB
CONF
ACTA
EQIV $1 x, -y+1/2, z-1/2
HTAB N1 O1_$1
WGHT    0.057900    0.149300
EXTI    0.059688
FVAR       0.41632   0.74190
S1    5    0.272626    0.102368    0.808487    11.00000    0.04816    0.03794 =
         0.03275   -0.00383    0.01254   -0.00469
O1    4    0.221116   -0.010083    0.925441    11.00000    0.08812    0.05925 =
         0.04556    0.00365    0.03308   -0.00787
O2    4    0.345386    0.319633    0.858361    11.00000    0.06143    0.04639 =
         0.05334   -0.01128    0.00885   -0.01357
C1    1    0.376868   -0.104126    0.755741    11.00000    0.05898    0.05463 =
         0.06420   -0.00929    0.01851    0.00707
AFIX 137
H1A   2    0.454669   -0.135678    0.851888    11.00000   -1.50000
H1B   2    0.404630   -0.039715    0.668101    11.00000   -1.50000
H1C   2    0.328218   -0.249727    0.718435    11.00000   -1.50000
AFIX   0
SADI S1 N1 S1 N1'
SADI N1 C2 N1 C2'
RIGU C2'
PART   1 21
N1    3    0.143865    0.158452    0.644094    21.00000    0.03972    0.04548 =
         0.03338    0.00885    0.00303   -0.00882
AFIX  43
H1    2    0.121760    0.302069    0.610639    21.00000   -1.20000
AFIX   0
C2    1    0.066706   -0.046703    0.554909    21.00000    0.04011    0.04320 =
         0.06312   -0.01426    0.00047    0.00429
AFIX  23
H2A   2    0.054581   -0.162230    0.633399    21.00000   -1.20000
H2B   2    0.113415   -0.123462    0.488240    21.00000   -1.20000
AFIX   0
PART   2 -21
N1'   3    0.162461    0.170166    0.637221   -21.00000    0.04334    0.05113 =
         0.09025   -0.03493    0.01523   -0.00311
AFIX  43
H1'   2    0.177114    0.277166    0.573089   -21.00000   -1.20000
AFIX   0
C2'   1    0.016529    0.026138    0.585530   -21.00000    0.06447    0.09164 =
         0.05095   -0.00571    0.02086   -0.03348
AFIX  23
H2'A  2    0.025484   -0.119134    0.650208   -21.00000   -1.20000
H2'B  2   -0.052003    0.125534    0.604553   -21.00000   -1.20000
PART   0
AFIX   0
HKLF 4
REM  BCKARN22 in P2(1)/c (CH3SO2NHCH2-CH2NHSO2CH3)
REM R1 =  0.0318 for    1033 Fo > 4sig(Fo)  and  0.0338 for all    1115 data
REM     76 parameters refined using      2 restraints
END
WGHT      0.0579      0.1493
REM Instructions for potential hydrogen bonds
HTAB N1 O1_$1
EQIV $2 x, -y-1/2, z-1/2
HTAB C2 O1_$2
HTAB N1' S1_$1
HTAB N1' O1_$1
REM Highest difference peak  0.307,  deepest hole -0.318,  1-sigma level  0.050
Q1    1   0.2057  0.1486  0.7343  11.00000  0.05    0.31
Q2    1   0.0842 -0.1832  0.5451  11.00000  0.05    0.25
Q3    1   0.3141 -0.0086  0.7725  11.00000  0.05    0.23
Q4    1   0.1252  0.2109  0.6580  11.00000  0.05    0.23
Q5    1   0.3039 -0.1191  0.7056  11.00000  0.05    0.21
;
