# Supplementary material for: N,N′-(Ethane-1,2-di­yl)bis­(methane­sulfon­amide)
Source: Acta Crystallogr Sect E Struct Rep Online. 2014 Jan 15;70(Pt 2):o152. doi: 10.1107/S1600536814000622 (PMC3998313; doi:10.1107/S1600536814000622)
Supplement: Supplementary file 2 [file e-70-0o152-Isup2.hkl]

#
# h,k,l, Fc-squared, Fo-squared, sigma(Fo-squared), status flag
#
data_I
_shelx_title ' BCKARN22 in P2(1)/c (CH3SO2NHCH2-CH2NHSO2CH3)'
_shelx_refln_list_code          4
_shelx_F_calc_maximum       86.71
_exptl_crystal_F_000       228.00
_reflns_d_resolution_high  0.7648

loop_
 _space_group_symop_operation_xyz
 'x, y, z'
 '-x, y+1/2, -z+1/2'
 '-x, -y, -z'
 'x, -y-1/2, z-1/2'

_cell_length_a    10.5668
_cell_length_b     5.6092
_cell_length_c     8.5141
_cell_angle_alpha  90.000
_cell_angle_beta  109.790
_cell_angle_gamma  90.000

_shelx_F_squared_multiplier     1.000

loop_
 _refln_index_h
 _refln_index_k
 _refln_index_l
 _refln_F_squared_calc
 _refln_F_squared_meas
 _refln_F_squared_sigma
 _refln_observed_status
   1   0   0          1.00          0.61         0.26 o
   2   0   0       5561.72       5316.46        53.73 o
   3   0   0        902.78        892.09         8.32 o
   4   0   0         27.26         20.44         0.66 o
   5   0   0         93.72         88.62         0.99 o
   6   0   0         74.10         65.62         0.83 o
   7   0   0         36.60         34.73         0.70 o
   8   0   0        119.16        114.75         1.61 o
   9   0   0        181.09        178.42         2.32 o
  10   0   0         56.60         47.50         1.21 o
  11   0   0         52.76         53.38         1.80 o
  12   0   0          0.65          0.92         0.40 o
  13   0   0          6.80          4.50         1.10 o
   1   1   0       2932.90       2963.10        35.47 o
   2   1   0          1.83          1.19         0.08 o
   3   1   0        597.96        606.20         3.95 o
   4   1   0        117.61        101.40         0.76 o
   5   1   0         61.36         66.72         0.54 o
   6   1   0        279.54        268.04         1.84 o
   7   1   0          2.26          1.06         0.12 o
   8   1   0         71.52         73.55         0.84 o
   9   1   0         47.37         49.28         0.70 o
  10   1   0         13.34         13.64         0.49 o
  11   1   0         10.34         10.20         0.47 o
  12   1   0         14.19         16.33         0.61 o
   0   2   0        543.81        555.31         4.95 o
   1   2   0        118.05        143.23         1.17 o
   2   2   0        153.34        133.71         0.91 o
   3   2   0          5.79          5.47         0.13 o
   4   2   0        658.05        725.53         4.58 o
   5   2   0         15.21         16.31         0.25 o
   6   2   0        255.91        256.68         1.91 o
   7   2   0          0.73          0.58         0.12 o
   8   2   0          2.02          1.26         0.18 o
   9   2   0         19.04         18.99         0.47 o
  10   2   0          7.73          7.43         0.53 o
  11   2   0          2.49          1.51         0.27 o
  12   2   0          0.96          0.79         0.28 o
   1   3   0        276.85        276.59         1.69 o
   2   3   0          3.69          1.69         0.10 o
   3   3   0       1045.94       1054.24         6.38 o
   4   3   0         80.00         75.73         0.66 o
   5   3   0        213.95        235.09         1.78 o
   6   3   0        408.19        394.42         2.96 o
   7   3   0         19.88         25.13         0.50 o
   8   3   0        159.61        153.81         1.71 o
   9   3   0          1.76          1.55         0.26 o
  10   3   0         28.21         29.28         0.76 o
  11   3   0          0.10          0.19         0.24 o
   0   4   0        403.24        354.12         4.27 o
   1   4   0         43.86         44.31         0.53 o
   2   4   0        214.71        219.18         1.81 o
   3   4   0         84.44         76.42         0.80 o
   4   4   0         17.38         22.60         0.41 o
   5   4   0        109.99         96.02         1.00 o
   6   4   0         13.52         15.00         0.41 o
   7   4   0        131.69        126.15         1.49 o
   8   4   0         34.57         34.43         0.71 o
   9   4   0         68.06         65.46         1.18 o
  10   4   0          6.83          5.11         0.57 o
   1   5   0         78.90         74.03         0.86 o
   2   5   0         11.29          9.75         0.39 o
   3   5   0          0.72          0.70         0.17 o
   4   5   0          2.68          2.58         0.21 o
   5   5   0          0.26          0.12         0.15 o
   6   5   0          0.00          0.19         0.16 o
   7   5   0          0.11          0.16         0.19 o
   8   5   0          0.04         -0.19         0.19 o
   9   5   0          2.40          2.60         0.46 o
   0   6   0          9.37          8.44         0.44 o
   1   6   0          7.14          6.52         0.29 o
   2   6   0         18.16         17.33         0.47 o
   3   6   0         26.99         26.81         0.66 o
   4   6   0         46.14         47.04         0.85 o
   5   6   0         17.82         20.11         0.59 o
   6   6   0         35.56         35.02         0.80 o
   7   6   0         18.57         21.45         0.72 o
   1   7   0         27.07         27.92         0.61 o
   2   7   0          0.27          0.76         0.24 o
   3   7   0         52.27         51.33         1.10 o
 -13   1   1          0.04         -0.20         0.20 o
 -12   1   1         22.78         21.39         0.61 o
 -11   1   1          1.50          0.64         0.19 o
 -10   1   1        154.74        144.13         1.49 o
  -9   1   1         21.04         22.55         0.46 o
  -8   1   1        104.89        101.51         1.08 o
  -7   1   1        213.16        215.47         1.87 o
  -6   1   1          6.67          6.09         0.19 o
  -5   1   1        209.59        174.78         1.36 o
  -4   1   1        520.97        581.47         3.81 o
  -3   1   1        114.34         96.49         0.72 o
  -2   1   1       1456.87       1618.79        13.87 o
  -1   1   1       6791.58       6616.70       129.02 o
   0   1   1         36.13         30.78         0.26 o
   1   1   1       2152.72       2144.87        15.10 o
   2   1   1       1576.41       1548.46         9.01 o
   3   1   1        808.47        888.53         5.73 o
   4   1   1        702.70        699.62         4.39 o
   5   1   1        428.87        445.85         3.00 o
   6   1   1        247.10        252.52         1.82 o
   7   1   1         55.41         54.34         0.65 o
   8   1   1        285.92        276.72         2.43 o
   9   1   1         13.04         10.38         0.40 o
  10   1   1         42.28         42.58         0.82 o
  11   1   1          6.90          8.24         0.47 o
  12   1   1          1.45          0.79         0.29 o
 -12   2   1          4.50          3.53         0.49 o
 -11   2   1         39.48         40.77         0.89 o
 -10   2   1         46.47         47.93         0.80 o
  -9   2   1        193.79        187.49         1.71 o
  -8   2   1        101.73        106.30         1.08 o
  -7   2   1        380.14        371.62         2.78 o
  -6   2   1        268.72        289.51         2.19 o
  -5   2   1          0.03          0.22         0.07 o
  -4   2   1       1653.07       1650.12        10.18 o
  -3   2   1        383.87        496.38         3.07 o
  -2   2   1        997.57        994.85         6.14 o
  -1   2   1        268.64        258.63         1.83 o
   0   2   1        310.18        295.36         1.91 o
   1   2   1        230.67        311.74         1.81 o
   2   2   1       1182.10       1113.91         6.35 o
   3   2   1          8.94         18.93         0.23 o
   4   2   1        339.32        326.48         2.28 o
   5   2   1       1081.70       1052.89         6.77 o
   6   2   1         61.08         68.25         0.67 o
   7   2   1        703.81        682.85         5.31 o
   8   2   1          0.17          0.24         0.16 o
   9   2   1         69.88         64.54         1.05 o
  10   2   1          7.61          7.79         0.46 o
  11   2   1         14.23         16.36         0.67 o
  12   2   1          2.68          2.66         0.43 o
 -12   3   1          0.17         -0.04         0.27 o
 -11   3   1          5.74          4.40         0.42 o
 -10   3   1         30.71         26.68         0.94 o
  -9   3   1         55.52         53.23         0.92 o
  -8   3   1        118.91        115.83         1.47 o
  -7   3   1         68.48         71.23         0.85 o
  -6   3   1          7.41          7.50         0.24 o
  -5   3   1         76.59         64.09         0.82 o
  -4   3   1         63.44         73.52         0.60 o
  -3   3   1         87.57         88.95         0.69 o
  -2   3   1         34.06         28.07         0.29 o
  -1   3   1          7.47          8.83         0.18 o
   0   3   1        278.15        300.21         2.05 o
   1   3   1         28.46         30.08         0.33 o
   2   3   1        424.95        491.05         3.38 o
   3   3   1          1.96          5.42         0.16 o
   4   3   1          5.89          5.82         0.19 o
   5   3   1          1.82          0.82         0.12 o
   6   3   1        226.43        209.96         1.90 o
   7   3   1          7.16          7.20         0.35 o
   8   3   1         52.02         44.71         0.78 o
   9   3   1          0.10          0.33         0.22 o
  10   3   1          3.91          2.88         0.33 o
  11   3   1          2.13          1.99         0.34 o
 -11   4   1          4.42          6.84         0.58 o
 -10   4   1          4.83          4.97         0.47 o
  -9   4   1          0.43          0.30         0.22 o
  -8   4   1          4.75          5.90         0.33 o
  -7   4   1         18.33         18.06         0.48 o
  -6   4   1          8.09         10.23         0.34 o
  -5   4   1         85.55         80.30         0.87 o
  -4   4   1        221.69        222.82         1.79 o
  -3   4   1        209.70        208.41         1.74 o
  -2   4   1        164.14        167.15         1.44 o
  -1   4   1         19.02         17.23         0.32 o
   0   4   1         90.61         86.11         0.86 o
   1   4   1        296.24        299.87         2.19 o
   2   4   1         90.10         96.21         1.00 o
   3   4   1         80.64         81.43         0.87 o
   4   4   1          2.14          2.58         0.19 o
   5   4   1         29.56         30.95         0.54 o
   6   4   1          0.01         -0.08         0.13 o
   7   4   1          3.85          4.27         0.28 o
   8   4   1          0.54          0.64         0.21 o
   9   4   1          5.01          6.53         0.45 o
  10   4   1          4.57          4.97         0.61 o
  -9   5   1         28.86         31.14         0.97 o
  -8   5   1         19.21         20.95         0.64 o
  -7   5   1         73.78         73.15         1.18 o
  -6   5   1         21.64         17.32         0.45 o
  -5   5   1        103.05        116.18         1.30 o
  -4   5   1         86.61         85.11         1.05 o
  -3   5   1        223.61        226.92         2.07 o
  -2   5   1         71.74         70.66         0.84 o
  -1   5   1        380.04        359.88         2.89 o
   0   5   1         41.31         41.02         0.60 o
   1   5   1        214.28        214.89         2.19 o
   2   5   1        196.25        186.72         1.92 o
   3   5   1         11.87         14.46         0.43 o
   4   5   1         79.58         72.26         1.14 o
   5   5   1          0.46          0.40         0.16 o
   6   5   1         26.72         29.59         0.64 o
   7   5   1          4.56          4.20         0.33 o
   8   5   1         43.17         47.02         0.95 o
   9   5   1          0.04         -0.30         0.30 o
  -7   6   1          1.41          0.30         0.31 o
  -6   6   1         20.82         23.65         0.71 o
  -5   6   1          8.58          7.24         0.39 o
  -4   6   1         30.16         32.65         0.65 o
  -3   6   1          4.80          5.85         0.34 o
  -2   6   1         98.67         95.99         1.21 o
  -1   6   1          9.74          8.75         0.33 o
   0   6   1         67.96         67.95         0.84 o
   1   6   1          8.34          6.01         0.31 o
   2   6   1         17.60         17.62         0.59 o
   3   6   1         30.20         28.90         0.65 o
   4   6   1         26.30         28.30         0.66 o
   5   6   1         12.82         11.83         0.50 o
   6   6   1          5.56          5.25         0.36 o
  -4   7   1          5.90          7.57         0.54 o
  -3   7   1          0.60          0.14         0.36 o
  -2   7   1          1.40          1.54         0.27 o
  -1   7   1          0.30         -0.16         0.18 o
   0   7   1          0.06          0.26         0.20 o
   1   7   1          0.06         -0.09         0.18 o
   2   7   1          3.55          3.58         0.33 o
   3   7   1          0.60          0.78         0.26 o
 -13   0   2         18.03         19.88         0.89 o
 -12   0   2         34.78         30.90         0.89 o
 -11   0   2         94.09         87.50         1.59 o
 -10   0   2         56.68         56.46         1.04 o
  -9   0   2        123.02        115.03         1.80 o
  -8   0   2         61.18         67.08         1.06 o
  -7   0   2         74.15         75.19         1.11 o
  -6   0   2         13.06          7.76         0.33 o
  -5   0   2         15.44         16.00         0.34 o
  -4   0   2        220.85        223.53         2.45 o
  -3   0   2        521.78        477.22         4.88 o
  -2   0   2       7517.77       7710.62        79.71 o
  -1   0   2        221.64        272.83         3.44 o
   0   0   2       1646.46       1553.61        16.84 o
   1   0   2       6552.78       6089.49       117.54 o
   2   0   2        278.21        293.32         2.89 o
   3   0   2       3894.59       3890.93        35.58 o
   4   0   2        137.07        144.40         1.62 o
   5   0   2        504.95        544.63         5.27 o
   6   0   2          7.26          5.15         0.26 o
   7   0   2        385.11        398.41         4.09 o
   8   0   2        109.33         98.55         1.65 o
   9   0   2        114.37        119.91         2.48 o
  10   0   2          8.44         12.15         1.11 o
  11   0   2         22.90         20.57         1.15 o
 -13   1   2         11.34         10.26         0.53 o
 -12   1   2          5.80          7.19         0.43 o
 -11   1   2         54.63         54.83         0.87 o
 -10   1   2          6.82          7.22         0.35 o
  -9   1   2         17.92         17.53         0.40 o
  -8   1   2         40.15         32.17         0.53 o
  -7   1   2          4.30          2.53         0.16 o
  -6   1   2         49.20         48.70         0.50 o
  -5   1   2        471.74        553.47         3.94 o
  -4   1   2          0.36         -0.03         0.06 o
  -3   1   2       3592.89       3565.94        28.09 o
  -2   1   2        668.96        681.45         5.71 o
  -1   1   2       1792.25       1823.13        15.76 o
   0   1   2        476.04        479.73         3.24 o
   1   1   2          0.26          1.32         0.07 o
   2   1   2        107.13         92.49         0.69 o
   3   1   2        270.96        339.60         2.15 o
   4   1   2        291.55        299.79         2.01 o
   5   1   2          1.99          0.55         0.10 o
   6   1   2        179.18        174.82         1.42 o
   7   1   2         37.90         38.78         0.57 o
   8   1   2         30.49         27.29         0.68 o
   9   1   2          0.04          0.21         0.18 o
  10   1   2         13.31         12.85         0.57 o
  11   1   2          6.84          6.19         0.52 o
 -13   2   2          4.22          3.88         0.46 o
 -12   2   2          1.31          1.36         0.26 o
 -11   2   2         18.84         19.19         0.59 o
 -10   2   2          1.41          1.10         0.17 o
  -9   2   2         17.82         15.87         0.38 o
  -8   2   2         46.93         44.14         0.63 o
  -7   2   2         14.47         14.22         0.31 o
  -6   2   2         39.87         38.04         0.44 o
  -5   2   2          9.83         10.43         0.18 o
  -4   2   2        208.27        226.45         1.57 o
  -3   2   2        261.47        279.19         1.73 o
  -2   2   2        290.98        353.81         2.29 o
  -1   2   2         27.44         29.19         0.29 o
   0   2   2        100.70         98.30         0.71 o
   1   2   2        585.18        647.71         4.07 o
   2   2   2        239.87        300.40         1.90 o
   3   2   2        422.09        424.96         2.70 o
   4   2   2         93.99        106.22         0.85 o
   5   2   2         76.75         79.45         0.74 o
   6   2   2         25.01         26.27         0.42 o
   7   2   2         86.67         90.94         1.04 o
   8   2   2          3.64          4.05         0.27 o
   9   2   2          7.26          9.09         0.46 o
  10   2   2          1.40          1.91         0.32 o
  11   2   2          0.09          0.09         0.26 o
 -12   3   2         15.67         19.08         0.83 o
 -11   3   2         32.19         31.68         1.11 o
 -10   3   2         26.84         24.91         0.72 o
  -9   3   2         71.24         73.41         1.10 o
  -8   3   2         51.84         47.67         0.72 o
  -7   3   2        142.06        149.31         1.37 o
  -6   3   2          4.60          3.29         0.17 o
  -5   3   2        782.78        769.58         5.16 o
  -4   3   2          1.57          4.56         0.17 o
  -3   3   2        645.78        668.33         4.00 o
  -2   3   2        279.97        274.57         1.61 o
  -1   3   2        300.58        290.31         1.89 o
   0   3   2        209.06        198.47         1.31 o
   1   3   2        376.32        393.40         2.67 o
   2   3   2         83.23         81.39         0.71 o
   3   3   2        127.42        142.54         1.28 o
   4   3   2        491.26        476.61         3.64 o
   5   3   2          9.15         12.49         0.38 o
   6   3   2        342.30        330.59         2.82 o
   7   3   2         17.26         19.14         0.53 o
   8   3   2         44.58         42.45         0.83 o
   9   3   2         34.35         35.25         0.89 o
  10   3   2         19.02         19.09         0.86 o
 -11   4   2         14.44         15.29         0.88 o
 -10   4   2         32.10         31.72         0.90 o
  -9   4   2         27.86         26.36         0.69 o
  -8   4   2         88.18         85.71         1.14 o
  -7   4   2          0.00          0.23         0.15 o
  -6   4   2        203.35        213.85         1.84 o
  -5   4   2         23.13         24.62         0.42 o
  -4   4   2        417.45        412.87         3.06 o
  -3   4   2          0.23          0.91         0.12 o
  -2   4   2        638.91        629.63         4.44 o
  -1   4   2         13.13         16.65         0.36 o
   0   4   2        584.75        591.67         4.06 o
   1   4   2         66.48         58.11         0.68 o
   2   4   2         39.92         44.59         0.75 o
   3   4   2        138.30        124.75         1.27 o
   4   4   2          6.04          3.92         0.23 o
   5   4   2        104.60         96.10         1.10 o
   6   4   2          0.27          0.73         0.17 o
   7   4   2         31.50         29.69         0.68 o
   8   4   2          0.01          0.09         0.20 o
   9   4   2         24.27         23.52         0.84 o
 -10   5   2          0.00         -0.07         0.36 o
  -9   5   2          1.96          2.87         0.46 o
  -8   5   2          0.02          0.11         0.22 o
  -7   5   2          2.06          1.97         0.26 o
  -6   5   2          1.73          1.62         0.22 o
  -5   5   2          4.58          3.67         0.27 o
  -4   5   2         23.52         22.06         0.48 o
  -3   5   2         42.04         41.67         0.64 o
  -2   5   2          1.88          2.32         0.20 o
  -1   5   2         25.85         26.93         0.50 o
   0   5   2          1.40          0.87         0.16 o
   1   5   2          6.51          5.39         0.29 o
   2   5   2         11.14         10.41         0.41 o
   3   5   2          4.22          3.23         0.25 o
   4   5   2          2.11          0.83         0.18 o
   5   5   2          0.58          0.64         0.18 o
   6   5   2          1.93          1.07         0.20 o
   7   5   2          4.84          5.00         0.35 o
   8   5   2          1.69          1.46         0.29 o
  -7   6   2          0.07          0.27         0.34 o
  -6   6   2         90.27         97.20         2.01 o
  -5   6   2          0.39          0.05         0.24 o
  -4   6   2         33.87         34.02         1.06 o
  -3   6   2          0.57          1.04         0.31 o
  -2   6   2         20.72         19.57         0.56 o
  -1   6   2          4.73          4.05         0.25 o
   0   6   2         50.79         50.46         0.81 o
   1   6   2         29.63         28.86         0.69 o
   2   6   2         55.72         55.84         1.10 o
   3   6   2         31.50         33.09         0.72 o
   4   6   2         10.41          9.84         0.44 o
   5   6   2         14.64         16.90         0.57 o
   6   6   2          3.29          2.71         0.29 o
  -3   7   2         27.13         28.56         0.87 o
  -2   7   2         15.13         17.37         0.77 o
  -1   7   2          8.55          9.98         0.58 o
   0   7   2         15.62         13.12         0.62 o
   1   7   2         15.79         13.44         0.68 o
   2   7   2         29.77         31.56         0.88 o
 -13   1   3         13.67         12.24         0.53 o
 -12   1   3         32.83         31.65         0.70 o
 -11   1   3         39.05         38.88         0.75 o
 -10   1   3         62.67         60.56         0.80 o
  -9   1   3        223.71        223.27         2.11 o
  -8   1   3         30.99         31.22         0.59 o
  -7   1   3        321.29        294.19         2.46 o
  -6   1   3         48.58         53.61         0.59 o
  -5   1   3         72.97         66.96         0.58 o
  -4   1   3        154.71        147.31         1.03 o
  -3   1   3        104.02         95.50         0.82 o
  -2   1   3        201.75        250.99         2.18 o
  -1   1   3          0.08          0.40         0.06 o
   0   1   3        228.12        218.69         1.56 o
   1   1   3          3.17          4.23         0.13 o
   2   1   3       1465.33       1523.98         8.81 o
   3   1   3         58.50         53.49         0.50 o
   4   1   3        705.91        739.19         4.83 o
   5   1   3        216.28        213.88         1.62 o
   6   1   3        401.81        402.47         3.05 o
   7   1   3          7.41          9.18         0.34 o
   8   1   3         40.31         40.64         0.73 o
   9   1   3         31.05         39.15         0.93 o
  10   1   3          6.36          5.57         0.50 o
  11   1   3         35.12         39.88         1.37 o
 -13   2   3         14.58         17.60         1.29 o
 -12   2   3         56.34         54.58         0.97 o
 -11   2   3         27.23         29.84         0.63 o
 -10   2   3        123.32        124.00         1.42 o
  -9   2   3          8.58          8.40         0.34 o
  -8   2   3        119.44        117.93         1.27 o
  -7   2   3         79.15         81.83         0.78 o
  -6   2   3        474.47        484.52         3.15 o
  -5   2   3        270.59        293.97         1.92 o
  -4   2   3        907.00        921.70         6.09 o
  -3   2   3        540.07        577.13         4.22 o
  -2   2   3        490.59        545.04         3.42 o
  -1   2   3        144.30        114.17         0.82 o
   0   2   3        140.64        133.71         1.05 o
   1   2   3         81.76         67.75         0.60 o
   2   2   3         29.28         26.83         0.34 o
   3   2   3        987.55        984.86         6.36 o
   4   2   3         21.22         23.70         0.38 o
   5   2   3        922.44        892.77         6.09 o
   6   2   3          9.54          9.38         0.31 o
   7   2   3        114.27        104.75         1.52 o
   8   2   3         91.27         94.65         1.34 o
   9   2   3          4.52          3.71         0.38 o
  10   2   3         24.58         20.31         0.80 o
 -12   3   3          4.22          4.16         0.52 o
 -11   3   3          8.82          8.30         0.55 o
 -10   3   3         12.74         13.27         0.59 o
  -9   3   3         14.97         16.13         0.53 o
  -8   3   3         39.23         37.09         0.66 o
  -7   3   3         41.16         39.82         0.56 o
  -6   3   3        362.37        382.80         2.96 o
  -5   3   3         51.71         46.41         0.48 o
  -4   3   3        177.66        203.67         1.40 o
  -3   3   3         60.58         79.33         0.67 o
  -2   3   3          0.21         -0.03         0.06 o
  -1   3   3        443.01        436.24         2.86 o
   0   3   3         47.37         61.96         0.53 o
   1   3   3        177.80        169.93         1.33 o
   2   3   3         70.86         63.10         0.78 o
   3   3   3         30.95         36.18         0.50 o
   4   3   3        274.26        254.52         2.14 o
   5   3   3         20.05         23.08         0.46 o
   6   3   3         18.57         16.30         0.39 o
   7   3   3          1.31          1.28         0.20 o
   8   3   3          0.03         -0.05         0.22 o
   9   3   3          2.27          1.67         0.35 o
  10   3   3          0.81          1.30         0.35 o
 -11   4   3          0.09          0.29         0.32 o
 -10   4   3         13.01         15.40         0.76 o
  -9   4   3          0.12          0.46         0.24 o
  -8   4   3         10.40         11.18         0.46 o
  -7   4   3          1.57          0.68         0.17 o
  -6   4   3        129.74        124.84         1.80 o
  -5   4   3         42.09         43.12         0.88 o
  -4   4   3        137.07        133.83         1.28 o
  -3   4   3        106.94         92.36         0.98 o
  -2   4   3        106.61         96.60         0.86 o
  -1   4   3        507.43        501.20         3.64 o
   0   4   3         18.39         16.62         0.38 o
   1   4   3        122.41        124.24         1.31 o
   2   4   3          5.43          4.14         0.23 o
   3   4   3         11.32         12.97         0.39 o
   4   4   3          0.01          0.07         0.14 o
   5   4   3          3.17          4.19         0.26 o
   6   4   3          2.74          2.86         0.24 o
   7   4   3          9.35          9.89         0.48 o
   8   4   3         19.84         22.61         0.74 o
   9   4   3         25.20         23.32         0.99 o
 -10   5   3          0.94          0.88         0.40 o
  -9   5   3         37.51         40.04         1.30 o
  -8   5   3          1.04          1.82         0.35 o
  -7   5   3        106.68        110.72         2.64 o
  -6   5   3         15.19         15.72         0.85 o
  -5   5   3        146.70        148.02         1.79 o
  -4   5   3         52.23         53.39         1.10 o
  -3   5   3        182.66        171.81         2.27 o
  -2   5   3        179.74        179.45         1.79 o
  -1   5   3        192.34        189.49         1.63 o
   0   5   3        302.09        299.22         2.72 o
   1   5   3         41.36         44.22         0.77 o
   2   5   3        188.19        183.31         1.87 o
   3   5   3          0.08          0.02         0.16 o
   4   5   3         42.21         46.10         0.78 o
   5   5   3          1.60          1.18         0.21 o
   6   5   3         19.21         20.43         0.60 o
   7   5   3          3.42          2.83         0.32 o
  -7   6   3          1.52          1.81         0.39 o
  -6   6   3         10.24         11.74         0.70 o
  -5   6   3          6.31          6.06         0.39 o
  -4   6   3         67.39         66.75         1.28 o
  -3   6   3         20.00         20.93         0.82 o
  -2   6   3         23.25         23.36         0.65 o
  -1   6   3         34.63         34.25         0.82 o
   0   6   3          0.33          0.34         0.24 o
   1   6   3         39.79         40.13         0.97 o
   2   6   3          1.31          1.89         0.27 o
   3   6   3         11.92         11.66         0.51 o
   4   6   3          0.19          0.01         0.20 o
   5   6   3         23.74         25.99         0.99 o
  -2   7   3          2.89          2.68         0.35 o
  -1   7   3          1.36          0.94         0.31 o
   0   7   3          6.40          5.77         0.59 o
 -13   0   4          1.64          1.45         0.56 o
 -12   0   4         45.10         46.63         1.37 o
 -11   0   4          2.56          2.05         0.47 o
 -10   0   4        126.39        127.79         2.35 o
  -9   0   4          5.43          4.34         0.41 o
  -8   0   4        359.11        344.13         4.23 o
  -7   0   4         61.13         62.85         1.03 o
  -6   0   4       1109.21       1104.07        12.43 o
  -5   0   4        328.96        299.84         2.97 o
  -4   0   4       1836.37       1927.50        23.61 o
  -3   0   4         23.41         14.99         0.31 o
  -2   0   4        218.61        189.15         1.90 o
  -1   0   4        240.03        255.89         2.26 o
   0   0   4        379.37        388.01         3.53 o
   1   0   4        796.15        824.41         7.86 o
   2   0   4        436.16        469.95         4.29 o
   3   0   4        249.32        266.79         2.59 o
   4   0   4        296.89        291.42         3.06 o
   5   0   4        192.14        186.90         2.36 o
   6   0   4          2.18          2.40         0.34 o
   7   0   4         19.39         16.81         0.66 o
   8   0   4         64.64         71.51         1.57 o
   9   0   4         15.80         15.97         0.99 o
  10   0   4        113.16        129.10         2.87 o
 -13   1   4         22.85         23.18         0.77 o
 -12   1   4          0.46          0.73         0.23 o
 -11   1   4         22.12         22.98         0.72 o
 -10   1   4          0.19          0.28         0.14 o
  -9   1   4          0.47          0.84         0.15 o
  -8   1   4          8.04          8.68         0.34 o
  -7   1   4         79.45         91.14         0.90 o
  -6   1   4         26.16         23.10         0.33 o
  -5   1   4        941.45        891.61         6.46 o
  -4   1   4        331.54        403.59         2.98 o
  -3   1   4        709.40        745.68         5.33 o
  -2   1   4        820.14        870.54         5.55 o
  -1   1   4        116.93        106.75         0.78 o
   0   1   4        406.54        399.56         2.58 o
   1   1   4        548.52        572.36         3.64 o
   2   1   4        176.70        181.54         1.28 o
   3   1   4         11.20         12.98         0.26 o
   4   1   4        114.63        111.28         0.97 o
   5   1   4         29.95         29.46         0.47 o
   6   1   4         43.99         38.64         0.60 o
   7   1   4         10.87         12.64         0.43 o
   8   1   4         12.82          9.82         0.54 o
   9   1   4         34.91         33.61         1.00 o
  10   1   4          0.52          0.11         0.35 o
 -13   2   4          0.65          0.50         0.32 o
 -12   2   4          2.47          2.34         0.28 o
 -11   2   4          0.02         -0.10         0.18 o
 -10   2   4         59.67         57.00         1.13 o
  -9   2   4          1.26          0.87         0.16 o
  -8   2   4        117.18        107.86         1.15 o
  -7   2   4          0.35          0.12         0.09 o
  -6   2   4         43.77         43.99         0.55 o
  -5   2   4          0.04         -0.08         0.08 o
  -4   2   4          6.03          6.83         0.24 o
  -3   2   4        107.61        127.29         1.30 o
  -2   2   4          0.69          0.61         0.07 o
  -1   2   4         23.99         31.63         0.34 o
   0   2   4         81.22         82.41         0.68 o
   1   2   4          2.55          4.54         0.15 o
   2   2   4          0.94          0.84         0.10 o
   3   2   4          0.38          1.21         0.13 o
   4   2   4        245.77        250.25         1.96 o
   5   2   4         24.87         26.11         0.51 o
   6   2   4         55.53         57.46         0.86 o
   7   2   4          0.15          0.00         0.19 o
   8   2   4         12.23         14.66         0.61 o
   9   2   4          0.03         -0.10         0.27 o
 -12   3   4          4.38          5.03         0.50 o
 -11   3   4         55.56         58.08         1.17 o
 -10   3   4          0.77          0.43         0.23 o
  -9   3   4         59.03         59.80         0.95 o
  -8   3   4         59.04         63.26         0.91 o
  -7   3   4        167.70        170.64         1.55 o
  -6   3   4         57.94         60.27         0.66 o
  -5   3   4        186.73        183.85         1.45 o
  -4   3   4        296.32        291.88         2.55 o
  -3   3   4        165.95        175.35         1.52 o
  -2   3   4        578.12        561.13         3.51 o
  -1   3   4         36.14         35.60         0.41 o
   0   3   4        372.94        369.68         2.67 o
   1   3   4         13.16         10.38         0.26 o
   2   3   4        386.34        372.26         2.94 o
   3   3   4         12.33         12.13         0.36 o
   4   3   4        242.29        245.06         2.11 o
   5   3   4         38.87         42.29         0.65 o
   6   3   4         55.17         55.70         0.90 o
   7   3   4         91.33         98.10         2.03 o
   8   3   4         13.95         12.21         0.59 o
   9   3   4         16.51         16.02         0.76 o
 -11   4   4          4.48          4.48         0.48 o
 -10   4   4         12.15         12.33         0.64 o
  -9   4   4          2.32          2.17         0.27 o
  -8   4   4         53.65         53.64         0.97 o
  -7   4   4         83.09         81.43         1.14 o
  -6   4   4         69.88         69.99         1.40 o
  -5   4   4        199.65        204.92         1.86 o
  -4   4   4         43.23         44.53         0.73 o
  -3   4   4        224.53        232.82         2.19 o
  -2   4   4         75.15         73.70         0.94 o
  -1   4   4        265.23        266.08         2.32 o
   0   4   4          5.86          6.72         0.32 o
   1   4   4        449.48        433.58         3.56 o
   2   4   4         15.24         15.26         0.47 o
   3   4   4        295.01        284.91         2.65 o
   4   4   4          7.90          7.53         0.43 o
   5   4   4         36.50         37.11         0.77 o
   6   4   4          5.57          5.14         0.33 o
   7   4   4         11.08         11.40         0.50 o
   8   4   4          3.05          2.00         0.34 o
  -9   5   4          0.71          0.42         0.32 o
  -8   5   4          1.72          1.49         0.28 o
  -7   5   4          0.74          0.32         0.21 o
  -6   5   4          5.76          4.93         0.35 o
  -5   5   4         36.31         36.59         0.79 o
  -4   5   4          0.04          0.11         0.18 o
  -3   5   4         13.04         14.21         0.58 o
  -2   5   4          3.06          1.61         0.25 o
  -1   5   4         11.46          9.92         0.49 o
   0   5   4          1.56          2.32         0.31 o
   1   5   4          5.71          4.77         0.33 o
   2   5   4          0.06         -0.12         0.18 o
   3   5   4          1.50          1.35         0.22 o
   4   5   4          1.63          0.95         0.22 o
   5   5   4          4.69          4.07         0.32 o
   6   5   4          1.42          1.06         0.24 o
  -7   6   4          5.94          5.81         0.53 o
  -6   6   4          4.99          3.67         0.45 o
  -5   6   4         33.25         36.29         0.96 o
  -4   6   4          0.43          0.74         0.23 o
  -3   6   4         44.77         45.27         0.90 o
  -2   6   4          2.03          1.63         0.30 o
  -1   6   4         61.99         57.78         1.29 o
   0   6   4         22.73         19.41         0.85 o
   1   6   4         74.93         74.46         1.46 o
   2   6   4          3.90          3.11         0.36 o
   3   6   4         36.29         41.98         1.00 o
   4   6   4         16.11         15.76         0.65 o
 -13   1   5         13.80         14.39         0.83 o
 -12   1   5          2.62          1.99         0.32 o
 -11   1   5         56.49         55.19         1.24 o
 -10   1   5         15.57         15.72         0.52 o
  -9   1   5        132.42        127.59         1.58 o
  -8   1   5        234.50        242.89         2.40 o
  -7   1   5        275.80        259.60         2.46 o
  -6   1   5        535.48        531.52         4.17 o
  -5   1   5        279.86        311.15         2.30 o
  -4   1   5        118.26         90.76         0.80 o
  -3   1   5        135.38        133.05         1.08 o
  -2   1   5         50.47         43.77         0.40 o
  -1   1   5         82.60         85.66         0.64 o
   0   1   5        289.53        284.26         1.81 o
   1   1   5          4.91          4.32         0.18 o
   2   1   5        221.41        232.15         1.84 o
   3   1   5        211.71        204.78         1.63 o
   4   1   5        117.83        117.57         1.14 o
   5   1   5         76.69         75.41         0.89 o
   6   1   5          9.12         10.33         0.43 o
   7   1   5         72.28         73.08         2.04 o
   8   1   5          3.13          3.56         0.39 o
   9   1   5         43.69         46.02         1.24 o
 -13   2   5          4.02          4.46         0.45 o
 -12   2   5         54.83         54.57         1.15 o
 -11   2   5          3.86          2.39         0.29 o
 -10   2   5         48.16         48.35         0.81 o
  -9   2   5        147.69        147.19         1.67 o
  -8   2   5         55.14         59.64         0.80 o
  -7   2   5        212.62        215.17         1.82 o
  -6   2   5         84.49         79.40         0.87 o
  -5   2   5        200.84        226.36         2.16 o
  -4   2   5        104.86        121.50         1.37 o
  -3   2   5        275.61        263.89         1.93 o
  -2   2   5          0.04          0.58         0.09 o
  -1   2   5        405.01        411.64         2.82 o
   0   2   5        122.85        123.71         1.06 o
   1   2   5        708.79        715.21         4.70 o
   2   2   5         78.11         75.36         0.78 o
   3   2   5        426.32        426.61         3.11 o
   4   2   5         52.77         53.60         0.71 o
   5   2   5         59.49         57.52         0.78 o
   6   2   5        137.10        146.66         1.63 o
   7   2   5          0.68          0.49         0.23 o
   8   2   5         68.42         68.21         1.49 o
 -12   3   5          5.09          5.27         0.52 o
 -11   3   5          1.86          2.06         0.31 o
 -10   3   5          1.37          0.88         0.22 o
  -9   3   5          4.35          5.09         0.30 o
  -8   3   5         36.91         42.66         0.66 o
  -7   3   5          0.77          0.48         0.12 o
  -6   3   5         41.18         48.69         0.63 o
  -5   3   5         31.67         27.32         0.54 o
  -4   3   5          0.04          0.15         0.13 o
  -3   3   5          6.87          7.28         0.21 o
  -2   3   5          5.25          4.78         0.19 o
  -1   3   5         10.74         11.62         0.33 o
   0   3   5        175.89        166.97         1.45 o
   1   3   5         25.48         24.04         0.48 o
   2   3   5        464.09        434.32         3.56 o
   3   3   5          4.15          3.63         0.23 o
   4   3   5         57.87         54.77         0.76 o
   5   3   5         19.08         18.73         0.50 o
   6   3   5          0.29          0.25         0.18 o
   7   3   5          3.49          3.06         0.39 o
   8   3   5          1.33          0.54         0.27 o
 -11   4   5          0.51          0.21         0.28 o
 -10   4   5          6.58          7.14         0.44 o
  -9   4   5          3.87          3.87         0.47 o
  -8   4   5         24.41         23.80         0.55 o
  -7   4   5          0.17          0.42         0.15 o
  -6   4   5          7.63          6.23         0.29 o
  -5   4   5         68.50         61.08         0.83 o
  -4   4   5          5.99          4.40         0.29 o
  -3   4   5        301.64        301.68         2.77 o
  -2   4   5          0.86          0.88         0.18 o
  -1   4   5        128.41        126.33         1.58 o
   0   4   5         61.87         59.77         1.08 o
   1   4   5         11.08         11.11         0.44 o
   2   4   5         17.93         18.06         0.48 o
   3   4   5          0.21          0.12         0.16 o
   4   4   5         10.51         10.58         0.43 o
   5   4   5          7.48          8.46         0.41 o
   6   4   5         26.37         31.15         0.67 o
   7   4   5         22.83         24.62         0.69 o
  -9   5   5         31.25         33.17         1.25 o
  -8   5   5          5.44          4.60         0.39 o
  -7   5   5         35.88         36.54         0.82 o
  -6   5   5         68.11         66.74         1.24 o
  -5   5   5          5.67          4.67         0.42 o
  -4   5   5        159.99        158.73         1.84 o
  -3   5   5          4.27          5.45         0.34 o
  -2   5   5        175.10        169.05         2.02 o
  -1   5   5         18.46         19.40         0.72 o
   0   5   5        150.47        148.04         1.99 o
   1   5   5         27.20         27.81         0.74 o
   2   5   5         78.37         77.43         1.33 o
   3   5   5         39.22         41.96         0.96 o
   4   5   5         29.57         31.23         0.83 o
   5   5   5         34.48         37.02         0.82 o
  -6   6   5         27.79         24.03         2.44 o
  -5   6   5         11.78         14.18         0.65 o
  -4   6   5         12.59         11.55         0.60 o
  -3   6   5         32.95         33.55         0.86 o
  -2   6   5          1.76          2.21         0.36 o
  -1   6   5         38.98         43.11         1.17 o
   0   6   5          2.01          1.40         0.30 o
   1   6   5          5.33          5.90         0.43 o
   2   6   5          2.52          2.51         0.34 o
 -13   0   6          8.21          8.88         1.44 o
 -12   0   6          8.33          7.45         0.85 o
 -11   0   6         13.99         14.95         1.18 o
 -10   0   6         11.49         11.64         0.71 o
  -9   0   6        168.49        167.19         2.84 o
  -8   0   6        170.59        154.32         2.95 o
  -7   0   6        739.00        752.53         9.78 o
  -6   0   6        208.69        204.21         2.73 o
  -5   0   6       1015.15        993.30        11.21 o
  -4   0   6          4.96          3.55         0.31 o
  -3   0   6        760.01        775.15         8.04 o
  -2   0   6        208.32        176.90         1.98 o
  -1   0   6        577.10        541.13         5.63 o
   0   0   6         68.09         67.76         0.89 o
   1   0   6        224.87        218.36         2.40 o
   2   0   6         53.48         55.02         0.98 o
   3   0   6        129.20        126.09         1.77 o
   4   0   6         11.14         13.50         0.57 o
   5   0   6          3.86          4.04         0.44 o
   6   0   6         89.62         88.13         2.72 o
   7   0   6          4.27          4.24         0.50 o
   8   0   6         92.52         92.13         1.97 o
 -13   1   6          7.25          8.17         0.80 o
 -12   1   6          1.61          1.60         0.30 o
 -11   1   6          3.50          3.25         0.40 o
 -10   1   6         25.80         26.81         0.89 o
  -9   1   6         12.34         14.04         0.51 o
  -8   1   6         53.03         51.81         0.90 o
  -7   1   6         72.67         64.90         1.07 o
  -6   1   6        100.38        120.87         1.38 o
  -5   1   6         64.61         63.36         0.67 o
  -4   1   6        238.30        258.02         1.97 o
  -3   1   6         73.40         63.74         0.64 o
  -2   1   6        223.26        217.71         1.74 o
  -1   1   6        405.31        400.45         2.85 o
   0   1   6         98.56         98.20         0.94 o
   1   1   6         92.94         92.20         0.92 o
   2   1   6         22.37         21.50         0.38 o
   3   1   6          0.07         -0.04         0.12 o
   4   1   6          9.12          8.04         0.33 o
   5   1   6         15.81         17.41         0.52 o
   6   1   6          4.22          3.80         0.36 o
   7   1   6         56.13         58.44         1.41 o
   8   1   6          0.31          0.64         0.31 o
 -12   2   6          3.53          3.60         0.49 o
 -11   2   6          3.73          4.08         0.39 o
 -10   2   6          1.05          1.37         0.26 o
  -9   2   6         31.12         27.22         0.63 o
  -8   2   6          0.18          0.19         0.13 o
  -7   2   6         72.31         66.87         0.93 o
  -6   2   6          0.91          0.57         0.12 o
  -5   2   6         83.47         71.43         0.77 o
  -4   2   6          1.51          1.32         0.11 o
  -3   2   6        117.66        110.35         1.12 o
  -2   2   6         77.88         76.57         0.98 o
  -1   2   6         93.79         94.25         0.90 o
   0   2   6         49.80         46.97         0.58 o
   1   2   6         12.56         16.31         0.44 o
   2   2   6         36.60         37.87         0.59 o
   3   2   6         12.12         13.85         0.42 o
   4   2   6         12.82         14.22         0.45 o
   5   2   6          8.81          7.39         0.39 o
   6   2   6          3.70          2.60         0.30 o
   7   2   6          3.70          4.17         0.41 o
 -12   3   6          2.65          2.11         0.45 o
 -11   3   6         26.37         28.90         0.91 o
 -10   3   6         57.08         55.79         0.95 o
  -9   3   6         29.61         33.09         0.62 o
  -8   3   6         74.69         70.31         0.97 o
  -7   3   6          3.54          3.30         0.25 o
  -6   3   6         98.81         99.97         1.25 o
  -5   3   6          2.34          2.51         0.22 o
  -4   3   6        217.03        212.19         1.75 o
  -3   3   6          2.12          2.09         0.21 o
  -2   3   6        259.59        260.25         2.33 o
  -1   3   6        146.61        147.14         1.48 o
   0   3   6        224.85        226.43         2.09 o
   1   3   6        160.24        162.79         1.72 o
   2   3   6         45.15         44.92         0.71 o
   3   3   6        101.28        107.39         1.30 o
   4   3   6          4.29          5.02         0.32 o
   5   3   6         85.17         88.58         1.59 o
   6   3   6          2.45          2.08         0.31 o
   7   3   6         29.41         30.45         1.08 o
 -10   4   6         20.83         22.10         0.79 o
  -9   4   6         16.64         18.25         0.57 o
  -8   4   6         36.55         39.81         0.72 o
  -7   4   6         61.63         64.52         1.07 o
  -6   4   6         11.32         11.49         0.39 o
  -5   4   6         56.94         64.07         1.15 o
  -4   4   6          8.57          8.95         0.44 o
  -3   4   6         30.85         35.14         0.68 o
  -2   4   6         70.38         71.80         1.03 o
  -1   4   6         83.97         78.67         1.15 o
   0   4   6         98.22         99.26         1.30 o
   1   4   6        119.13        106.39         1.40 o
   2   4   6         73.99         75.98         1.20 o
   3   4   6         20.44         18.26         0.59 o
   4   4   6         63.05         61.17         1.26 o
   5   4   6          1.27          0.89         0.24 o
  -8   5   6          5.28          4.49         0.56 o
  -7   5   6         13.39         12.60         0.53 o
  -6   5   6          0.53          0.95         0.24 o
  -5   5   6         10.08          9.75         0.39 o
  -4   5   6          0.09          0.35         0.21 o
  -3   5   6          3.21          4.80         0.37 o
  -2   5   6          5.29          6.59         0.48 o
  -1   5   6          2.17          2.42         0.31 o
   0   5   6          0.39          0.23         0.23 o
   1   5   6          0.26          0.24         0.26 o
   2   5   6          2.67          2.45         0.34 o
   3   5   6          7.34          6.89         0.49 o
  -5   6   6         17.94         16.88         0.95 o
  -4   6   6          4.31          3.43         0.41 o
  -3   6   6         16.90         13.99         0.82 o
  -2   6   6          1.02          1.02         0.35 o
  -1   6   6         14.38         13.23         0.64 o
   0   6   6          2.64          3.79         0.89 o
 -12   1   7          8.49          9.51         1.10 o
 -11   1   7          0.00         -0.20         0.20 o
 -10   1   7         58.41         60.02         1.25 o
  -9   1   7          0.76          0.92         0.22 o
  -8   1   7        149.92        150.15         1.92 o
  -7   1   7          5.01          4.60         0.29 o
  -6   1   7        219.56        212.62         2.14 o
  -5   1   7        111.58        103.84         1.21 o
  -4   1   7        241.39        239.14         2.13 o
  -3   1   7        161.61        152.35         1.37 o
  -2   1   7        317.36        309.58         2.53 o
  -1   1   7         80.74         80.02         0.89 o
   0   1   7        242.02        238.39         2.04 o
   1   1   7        136.84        139.32         1.35 o
   2   1   7        126.09        127.55         1.30 o
   3   1   7         67.71         74.62         1.01 o
   4   1   7          6.31          6.04         0.42 o
   5   1   7         62.99         63.13         1.18 o
   6   1   7         17.89         18.19         0.70 o
   7   1   7         21.44         21.64         1.54 o
 -12   2   7         14.05         13.88         1.03 o
 -11   2   7         68.95         71.48         1.63 o
 -10   2   7         10.14         11.69         0.61 o
  -9   2   7        139.19        145.01         2.06 o
  -8   2   7          0.00         -0.03         0.15 o
  -7   2   7         82.79         86.78         1.35 o
  -6   2   7          0.53          0.48         0.16 o
  -5   2   7         63.40         62.26         0.72 o
  -4   2   7         10.88          9.64         0.31 o
  -3   2   7        155.45        152.54         1.33 o
  -2   2   7        171.75        173.95         1.48 o
  -1   2   7        307.81        324.73         2.48 o
   0   2   7        222.17        219.72         1.89 o
   1   2   7         82.90         81.58         1.01 o
   2   2   7        136.08        139.56         1.74 o
   3   2   7          0.49          0.82         0.20 o
   4   2   7         97.35        101.47         1.44 o
   5   2   7          9.94         10.31         0.56 o
   6   2   7         58.07         58.98         1.37 o
 -11   3   7          3.40          3.13         0.58 o
 -10   3   7         16.35         19.23         0.70 o
  -9   3   7          5.81          6.46         0.61 o
  -8   3   7         20.98         24.95         1.04 o
  -7   3   7          9.46          8.65         0.43 o
  -6   3   7          0.10          0.10         0.17 o
  -5   3   7          4.63          4.65         0.22 o
  -4   3   7         18.00         14.22         0.39 o
  -3   3   7          0.41          0.40         0.15 o
  -2   3   7          2.54          4.02         0.24 o
  -1   3   7         10.28          9.15         0.34 o
   0   3   7         60.61         55.53         0.81 o
   1   3   7         10.09          9.28         0.41 o
   2   3   7          1.91          1.27         0.23 o
   3   3   7         36.50         31.80         0.75 o
   4   3   7          7.68          9.79         0.54 o
   5   3   7         14.60         11.15         0.55 o
 -10   4   7          9.80          9.89         0.61 o
  -9   4   7          3.11          2.90         0.25 o
  -8   4   7          0.24          0.16         0.23 o
  -7   4   7         23.66         22.90         0.70 o
  -6   4   7          2.59          2.86         0.43 o
  -5   4   7         63.45         63.64         0.96 o
  -4   4   7          4.81          3.47         0.29 o
  -3   4   7         22.48         20.41         0.54 o
  -2   4   7         41.43         40.79         0.72 o
  -1   4   7          1.28          1.41         0.28 o
   0   4   7         28.44         27.61         0.69 o
   1   4   7          8.58          7.77         0.42 o
   2   4   7         23.29         25.03         0.65 o
   3   4   7          0.12         -0.18         0.22 o
   4   4   7         18.92         22.64         0.73 o
  -7   5   7          6.92          6.52         0.37 o
  -6   5   7         72.99         83.86         1.50 o
  -5   5   7          6.59          6.63         0.40 o
  -4   5   7         53.01         57.57         1.23 o
  -3   5   7         37.82         35.93         1.00 o
  -2   5   7         12.59         11.43         0.58 o
  -1   5   7         29.51         31.02         1.33 o
   0   5   7          1.53          0.66         0.28 o
   1   5   7         36.63         36.01         0.99 o
 -12   0   8          0.06          0.09         0.43 o
 -11   0   8         30.09         29.28         1.46 o
 -10   0   8          3.33          3.18         0.46 o
  -9   0   8         63.39         64.28         1.71 o
  -8   0   8          0.29          0.09         0.21 o
  -7   0   8        130.36        138.22         2.87 o
  -6   0   8        163.21        146.79         2.19 o
  -5   0   8        134.10        135.95         2.08 o
  -4   0   8        636.16        625.53         7.48 o
  -3   0   8         60.33         59.62         1.17 o
  -2   0   8        464.31        463.43         5.73 o
  -1   0   8         23.87         21.01         0.80 o
   0   0   8        174.41        185.22         3.06 o
   1   0   8         36.50         35.27         1.20 o
   2   0   8         62.67         67.92         1.53 o
   3   0   8          1.85          1.91         0.38 o
   4   0   8        116.51        121.50         2.67 o
   5   0   8         15.11         19.38         2.47 o
 -12   1   8         10.89         13.27         1.82 o
 -11   1   8          1.60          1.16         0.40 o
 -10   1   8         38.36         40.46         1.04 o
  -9   1   8          1.74          2.04         0.26 o
  -8   1   8         50.58         51.53         0.95 o
  -7   1   8          0.95          0.91         0.22 o
  -6   1   8         41.27         43.42         0.73 o
  -5   1   8         45.06         42.56         0.65 o
  -4   1   8         32.01         28.87         0.63 o
  -3   1   8        153.76        153.02         1.57 o
  -2   1   8         29.28         29.34         0.64 o
  -1   1   8         74.96         71.15         1.04 o
   0   1   8          2.11          2.99         0.26 o
   1   1   8         11.30         11.04         0.47 o
   2   1   8          1.78          0.88         0.25 o
   3   1   8         13.21         14.69         0.75 o
   4   1   8          2.20          1.56         0.30 o
   5   1   8         33.98         34.06         0.95 o
 -11   2   8          0.88          1.44         1.15 o
 -10   2   8          0.60          0.61         0.31 o
  -9   2   8          0.19          0.21         0.18 o
  -8   2   8         11.93         10.41         0.43 o
  -7   2   8          0.00          0.08         0.15 o
  -6   2   8         27.47         23.88         0.53 o
  -5   2   8          5.94          5.96         0.29 o
  -4   2   8         24.17         24.64         0.58 o
  -3   2   8          9.39          9.54         0.33 o
  -2   2   8         31.95         31.79         0.57 o
  -1   2   8          2.43          2.08         0.22 o
   0   2   8         82.32         83.39         1.11 o
   1   2   8          6.00          4.55         0.35 o
   2   2   8         29.58         32.53         0.80 o
   3   2   8          0.58          0.14         0.26 o
   4   2   8          5.83          6.43         0.52 o
 -10   3   8         50.31         51.82         1.15 o
  -9   3   8          0.60          0.15         0.18 o
  -8   3   8         54.39         57.88         1.37 o
  -7   3   8         14.11         15.29         0.70 o
  -6   3   8         48.85         50.77         1.02 o
  -5   3   8         16.98         16.79         0.48 o
  -4   3   8         48.41         45.37         0.75 o
  -3   3   8         83.45         84.73         1.05 o
  -2   3   8         65.97         65.87         0.98 o
  -1   3   8        123.14        122.45         1.44 o
   0   3   8          1.30          1.31         0.27 o
   1   3   8        107.39        110.44         1.69 o
   2   3   8         12.80         13.24         0.62 o
   3   3   8         48.84         47.30         1.46 o
  -8   4   8          2.49          1.73         0.44 o
  -7   4   8         55.49         61.06         1.44 o
  -6   4   8          4.42          5.59         0.40 o
  -5   4   8         42.26         49.83         1.05 o
  -4   4   8         38.84         40.47         0.80 o
  -3   4   8         25.97         26.99         0.65 o
  -2   4   8         33.71         36.47         1.02 o
  -1   4   8         10.18          7.82         0.42 o
   0   4   8         17.15         17.97         0.81 o
   1   4   8          0.00          0.01         0.23 o
   2   4   8         24.93         19.78         0.73 o
  -5   5   8          3.99          5.70         0.60 o
  -4   5   8          3.44          4.97         0.51 o
  -3   5   8          4.62          4.75         0.43 o
  -2   5   8          1.42          0.61         0.39 o
 -11   1   9          0.03         -0.34         0.34 o
 -10   1   9         12.99         12.56         0.84 o
  -9   1   9          0.39          0.35         0.19 o
  -8   1   9          6.15          6.21         0.45 o
  -7   1   9         22.88         19.41         0.61 o
  -6   1   9          6.28          5.95         0.32 o
  -5   1   9        101.50        105.14         1.34 o
  -4   1   9          1.03          2.24         0.29 o
  -3   1   9        152.82        153.63         1.87 o
  -2   1   9          0.76          0.95         0.23 o
  -1   1   9        134.12        137.88         1.87 o
   0   1   9          1.54          2.41         0.32 o
   1   1   9         71.60         70.54         1.50 o
   2   1   9         25.26         27.31         0.95 o
   3   1   9         58.77         53.71         1.34 o
 -10   2   9          3.46          2.93         0.45 o
  -9   2   9         43.94         43.72         0.89 o
  -8   2   9         24.47         24.38         0.77 o
  -7   2   9         17.12         18.41         0.55 o
  -6   2   9         42.05         42.44         0.90 o
  -5   2   9         16.56         15.70         0.49 o
  -4   2   9         94.86         96.91         1.28 o
  -3   2   9         62.42         62.69         1.15 o
  -2   2   9        113.90        114.37         1.56 o
  -1   2   9          9.64          8.90         0.49 o
   0   2   9        100.89        106.81         1.68 o
   1   2   9         23.35         24.20         0.81 o
   2   2   9         51.46         49.00         1.56 o
   3   2   9         43.05         40.65         2.27 o
  -9   3   9          0.96          0.92         0.37 o
  -8   3   9          6.64          6.26         0.54 o
  -7   3   9          2.59          2.93         0.41 o
  -6   3   9          6.05          6.98         0.37 o
  -5   3   9          9.85         11.32         0.45 o
  -4   3   9         25.75         27.94         0.65 o
  -3   3   9          6.81          8.70         0.42 o
  -2   3   9         38.09         39.67         0.79 o
  -1   3   9          1.08          2.03         0.51 o
   0   3   9          3.19          4.39         0.50 o
   1   3   9          3.05          2.16         0.42 o
  -6   4   9          9.21          7.41         0.55 o
  -5   4   9          2.95          1.15         0.32 o
  -4   4   9         13.70         14.64         0.83 o
  -3   4   9          0.03         -0.01         0.24 o
  -2   4   9          7.19          6.80         0.55 o
  -1   4   9          6.22          5.96         0.64 o
  -9   0  10         19.63         19.01         1.18 o
  -8   0  10         17.75         17.79         1.12 o
  -7   0  10         14.82         15.11         0.80 o
  -6   0  10         86.99         88.72         2.02 o
  -5   0  10          0.00          0.07         0.26 o
  -4   0  10        120.00        120.68         2.61 o
  -3   0  10         17.61         15.22         0.90 o
  -2   0  10         43.48         43.96         1.44 o
  -1   0  10         29.85         29.73         1.19 o
   0   0  10         12.78         12.45         0.91 o
   1   0  10         42.81         45.08         2.31 o
  -9   1  10          8.25          9.17         0.66 o
  -8   1  10          6.49          6.87         0.49 o
  -7   1  10         37.19         39.43         0.79 o
  -6   1  10          0.45          0.64         0.20 o
  -5   1  10         60.77         62.68         1.06 o
  -4   1  10          0.84          0.39         0.21 o
  -3   1  10         27.35         25.85         0.79 o
  -2   1  10          0.04          0.09         0.21 o
  -1   1  10          8.68          7.99         0.59 o
   0   1  10          6.22          5.62         0.60 o
   1   1  10          8.35          8.70         0.71 o
  -8   2  10          0.03          0.32         0.31 o
  -7   2  10          0.84          1.29         0.35 o
  -6   2  10          1.46          1.19         0.27 o
  -5   2  10          0.28          0.32         0.22 o
  -4   2  10          0.36          0.00         0.22 o
  -3   2  10          7.21          7.61         0.53 o
  -2   2  10          8.20          6.60         0.51 o
  -1   2  10         12.07         13.42         0.84 o
   0   2  10          5.47          4.91         0.59 o
  -6   3  10          2.92          2.51         0.46 o
  -5   3  10         51.09         52.11         1.22 o
  -4   3  10          3.52          1.73         0.36 o
  -3   3  10         43.21         43.23         1.11 o
  -5   1  11         24.79         23.36         0.95 o
  -4   1  11          0.30          0.73         0.41 o
                                                
