# Supplementary material for: N,N′-(Ethane-1,2-di­yl)bis­(methane­sulfon­amide)
Source: Acta Crystallogr Sect E Struct Rep Online. 2014 Jan 15;70(Pt 2):o152. doi: 10.1107/S1600536814000622 (PMC3998313; doi:10.1107/S1600536814000622)
Supplement: Supplementary file 3 [file e-70-0o152-Isup3.mol]

Figures.cdx
  ChemDraw08261312132D

 12 11  0  0  0  0  0  0  0  0999 V2000
   -1.0717   -0.2063    0.0000 N   0  0  0  0  0  0  0  0  0  0  0  0
   -0.3572    0.2062    0.0000 C   0  0  0  0  0  0  0  0  0  0  0  0
    0.3572   -0.2063    0.0000 C   0  0  0  0  0  0  0  0  0  0  0  0
    1.0717    0.2062    0.0000 N   0  0  0  0  0  0  0  0  0  0  0  0
    1.7862   -0.2063    0.0000 S   0  0  0  0  0  0  0  0  0  0  0  0
   -1.7862    0.2062    0.0000 S   0  0  0  0  0  0  0  0  0  0  0  0
   -2.5006   -0.2062    0.0000 C   0  0  0  0  0  0  0  0  0  0  0  0
    2.5006    0.2062    0.0000 C   0  0  0  0  0  0  0  0  0  0  0  0
   -2.1987    0.9207    0.0000 O   0  0  0  0  0  0  0  0  0  0  0  0
   -1.3737    0.9207    0.0000 O   0  0  0  0  0  0  0  0  0  0  0  0
    1.3737   -0.9207    0.0000 O   0  0  0  0  0  0  0  0  0  0  0  0
    2.1987   -0.9207    0.0000 O   0  0  0  0  0  0  0  0  0  0  0  0
  1  2  1  0      
  2  3  1  0      
  3  4  1  0      
  4  5  1  0      
  1  6  1  0      
  6  7  1  0      
  5  8  1  0      
  6  9  2  0      
  6 10  2  0      
  5 11  2  0      
  5 12  2  0      
M  END
